# Supplementary material for: CIT tumor lines: A series of immunogenic murine cutaneous squamous cell carcinoma cell lines derived from chemical carcinogenesis
Source: JID Innov. 2026 Apr 15;6(4):100477. doi: 10.1016/j.xjidi.2026.100477 (PMC13196419; doi:10.1016/j.xjidi.2026.100477)
Supplement: Supplementary Table 1 — Full list of mutations in CIT cell lines. Comprehensive list of all mutations identified in each CIT cell line through whole exome sequencing, including chromosome and position coordinates for each mutation corresponding to the mm 10 mouse genome build. [file mmc1.xlsx]

## Sheet: final_mutation_summary
Supp. Table S1. Full list of mutations in CIT cell lines
Comprehensive list of all mutations identified in each CIT cell line through whole exome sequencing, including chromosome and position coordinates for each mutation corresponding to the mm10 mouse genome build.
Cell Line	Chromosome	Position	Reference Allele	Alternate Allele	Gene	Reference Count	Alternate Count	Base Pair Change	Amino Acid Change	VAF
CIT6	chr1	119417858	G	C	Inhbb	64	8	C700G	P234A	0.111111
CIT6	chr1	121307400	T	G	Insig2	9	14	.	.	0.608696
CIT6	chr1	12818297	A	T	Sulf1	7	5	.	.	0.416667
CIT6	chr1	129668001	A	T	Thsd7b	36	36	.	.	0.5
CIT6	chr1	130874341	A	C	Fcmr	71	59	A331C	K111Q	0.453846
CIT6	chr1	134546899	A	C	Mgat4e	39	28	T124G	C42G	0.41791
CIT6	chr1	134741943	C	T	Syt2	34	5	C321T	N107N	0.128205
CIT6	chr1	135607229	T	A	Gm4793;Csrp1	28	23	.	.	0.45098
CIT6	chr1	136233969	G	C	Inava	43	10	C137G	P46R	0.188679
CIT6	chr1	139478920	C	G	Aspm	38	11	C5544G	C1848W	0.22449
CIT6	chr1	144248922	T	A	Rgs1	59	62	A116T	Q39L	0.512397
CIT6	chr1	146901122	A	C	Brinp3	36	38	A1306C	T436P	0.513514
CIT6	chr1	155137721	C	G	Mr1	111	17	G109C	V37L	0.132812
CIT6	chr1	155193202	C	G	Stx6	133	44	.	.	0.248588
CIT6	chr1	155193304	G	A	Stx6	133	16	G575A	G192E	0.107383
CIT6	chr1	162707975	T	A	Prrc2c	16	25	.	.	0.609756
CIT6	chr1	162836172	A	T	Fmo1	72	37	T787A	W263R	0.33945
CIT6	chr1	163936507	C	G	Scyl3	132	76	C441G	C147W	0.365385
CIT6	chr1	164263322	G	T	Slc19a2	51	5	.	.	0.0892857
CIT6	chr1	168164701	T	A	Pbx1	36	60	.	.	0.625
CIT6	chr1	170302576	C	A	Gm7694	29	38	G252T	K84N	0.567164
CIT6	chr1	170908593	A	T	Fcrlb	41	19	.	.	0.316667
CIT6	chr1	174791260	T	A	Fmn2	72	138	T4481A	F1494Y	0.657143
CIT6	chr1	175978581	G	T	Pld5	246	106	.	.	0.301136
CIT6	chr1	179544947	G	A	Tfb2m	104	188	C350T	A117V	0.643836
CIT6	chr1	190749979	T	C	Gm29678;Rps6kc1	20	43	.	.	0.68254
CIT6	chr1	193353945	A	T	Camk1g	7	7	.	.	0.5
CIT6	chr1	195171028	T	G	Cr2	93	36	A201C	E67D	0.27907
CIT6	chr1	24325321	A	C	Col19a1	29	11	.	.	0.275
CIT6	chr1	25559739	G	T	Adgrb3	59	65	.	.	0.524194
CIT6	chr1	36552763	G	A	Sema4c	21	26	C918T	A306A	0.553191
CIT6	chr1	3681150	T	A	Xkr4;Rp1	44	42	.	.	0.488372
CIT6	chr1	37452638	T	A	Mgat4a	28	41	.	.	0.594203
CIT6	chr1	45925277	C	G	Slc40a1	139	9	.	.	0.0608108
CIT6	chr1	46337329	T	A	Dnah7b	13	12	.	.	0.48
CIT6	chr1	46835284	C	A	Slc39a10	44	51	G857T	S286I	0.536842
CIT6	chr1	51760291	G	A	Myo1b	17	20	.	.	0.540541
CIT6	chr1	6239853	A	T	Rb1cc1	8	11	.	.	0.578947
CIT6	chr1	63677250	T	C	Dytn	53	35	A163G	T55A	0.397727
CIT6	chr1	74146736	A	C	Rufy4	57	45	A1309C	R437R	0.441176
CIT6	chr1	74146742	C	G	Rufy4	53	45	C1315G	L439V	0.459184
CIT6	chr1	74680352	A	T	Ttll4	47	47	A1361T	Q454L	0.5
CIT6	chr1	74803158	C	G	Wnt10a	33	8	C792G	C264W	0.195122
CIT6	chr1	75391943	T	A	Speg	21	27	T249A	P83P	0.5625
CIT6	chr1	87126737	A	G	Akp3	42	42	A866G	E289G	0.5
CIT6	chr1	87309830	T	G	Efhd1	18	6	.	.	0.25
CIT6	chr1	88254921	T	C	Mroh2a	102	21	T3561C	H1187H	0.170732
CIT6	chr1	92902650	G	C	Ankmy1	46	8	.	.	0.148148
CIT6	chr1	92947217	A	C	Capn10	39	33	A1928C	Q643P	0.458333
CIT6	chr1	93321330	T	C	Pask	30	32	A2347G	T783A	0.516129
CIT6	chr1	93812639	A	T	Ing5	39	19	.	.	0.327586
CIT6	chr1	97823000	C	A	Pam	4	9	.	.	0.692308
CIT6	chr10	100578465	A	C	4930430F08Rik	44	38	.	.	0.463415
CIT6	chr10	129332901	A	G	Olfr781	72	45	A19G	T7A	0.384615
CIT6	chr10	18541140	G	A	Hebp2	50	5	C612T	N204N	0.0909091
CIT6	chr10	18592087	C	T	Arfgef3	37	28	G5364A	L1788L	0.430769
CIT6	chr10	23992947	T	A	Taar7a	87	98	A535T	S179C	0.52973
CIT6	chr10	24669705	T	A	Enpp1	50	31	A836T	N279I	0.382716
CIT6	chr10	39512094	T	G	Fyn	6	7	.	.	0.538462
CIT6	chr10	52543926	C	A	Zfa-ps	89	95	.	.	0.516304
CIT6	chr10	53689909	T	A	Fam184a	8	16	.	.	0.666667
CIT6	chr10	56215179	T	A	Tbc1d32	28	14	.	.	0.333333
CIT6	chr10	59894368	G	C	Dnajb12	8	26	.	.	0.764706
CIT6	chr10	62401802	C	G	Hkdc1	41	42	G1187C	R396P	0.506024
CIT6	chr10	62878593	C	A	Tet1	38	39	G1422T	L474L	0.506494
CIT6	chr10	63926745	C	A	Ctnna3	8	9	.	.	0.529412
CIT6	chr10	69879872	G	C	Ank3	49	39	.	.	0.443182
CIT6	chr10	70097482	G	A	Ccdc6	51	4	G183A	Q61Q	0.0727273
CIT6	chr10	75894636	G	C	Derl3	20	17	.	.	0.459459
CIT6	chr10	75921281	C	G	Smarcb1	37	4	.	.	0.097561
CIT6	chr10	76433998	G	C	Pcnt	106	83	C638G	A213G	0.439153
CIT6	chr10	76550649	G	C	Lss	66	15	G1885C	G629R	0.185185
CIT6	chr10	77644621	C	T	Ube2g2	23	27	.	.	0.54
CIT6	chr10	78164732	T	A	Gatd3a	7	6	.	.	0.461538
CIT6	chr10	80036975	T	G	Polr2e	16	21	.	.	0.567568
CIT6	chr10	80053641	G	T	Gpx4	18	4	.	.	0.181818
CIT6	chr10	81244633	G	T	Zfr2	43	5	.	.	0.104167
CIT6	chr10	81245559	C	T	Zfr2	21	4	.	.	0.16
CIT6	chr10	81348562	C	G	Hmg20b	61	7	G406C	A136P	0.102941
CIT6	chr10	84374352	T	A	Nuak1	31	39	A1871T	Q624L	0.557143
CIT6	chr11	100441016	G	T	Nt5c3b	14	4	.	.	0.222222
CIT6	chr11	100576984	T	A	Cnp	11	18	.	.	0.62069
CIT6	chr11	100767078	T	A	Ghdc	12	13	.	.	0.52
CIT6	chr11	102399688	C	G	Rundc3a	33	14	C703G	H235D	0.297872
CIT6	chr11	102457417	C	G	Itga2b	6	13	.	.	0.684211
CIT6	chr11	102914591	T	A	Kif18b	34	39	A839T	N280I	0.534247
CIT6	chr11	103464328	G	C	Plekhm1;Gm884	72	70	.	.	0.492958
CIT6	chr11	106380959	T	A	Icam2	0	96	.	.	1
CIT6	chr11	109455253	G	C	Slc16a6	117	13	C1183G	P395A	0.1
CIT6	chr11	11465412	T	C	Spata48	58	47	.	.	0.447619
CIT6	chr11	116024102	C	G	H3f3b	18	29	.	.	0.617021
CIT6	chr11	116222287	T	A	Evpl	0	29	A4576T	R1526W	1
CIT6	chr11	120597650	T	A	Alyref	0	48	A351T	S117S	1
CIT6	chr11	120861063	T	A	Ccdc57	1	30	.	.	0.967742
CIT6	chr11	23296126	G	C	Xpo1	60	56	.	.	0.482759
CIT6	chr11	33441836	T	C	Ranbp17	43	56	A1677G	T559T	0.565657
CIT6	chr11	36943942	T	A	Tenm2	34	29	A225T	Q75H	0.460317
CIT6	chr11	36943946	C	A	Tenm2	32	29	G221T	R74I	0.47541
CIT6	chr11	4161104	G	C	Sf3a1	74	7	G122C	G41A	0.0864198
CIT6	chr11	46276981	G	C	Cyfip2	41	39	.	.	0.4875
CIT6	chr11	49625431	T	A	Flt4	24	30	T360A	I120I	0.555556
CIT6	chr11	49819210	T	A	Gfpt2	33	39	T750A	A250A	0.541667
CIT6	chr11	50860170	G	C	Grm6	10	4	.	.	0.285714
CIT6	chr11	54504643	G	C	Fnip1	13	13	.	.	0.5
CIT6	chr11	58611996	T	A	2210407C18Rik	56	32	A326T	N109I	0.363636
CIT6	chr11	59031918	G	C	Obscn	66	4	C17591G	A5864G	0.0571429
CIT6	chr11	60511164	T	A	Myo15	77	46	T5671A	C1891S	0.373984
CIT6	chr11	61532700	G	C	Epn2	36	5	.	.	0.121951
CIT6	chr11	66044649	T	A	Dnah9	51	33	A5943T	P1981P	0.392857
CIT6	chr11	67086408	T	A	Myh3	80	103	T962A	V321E	0.562842
CIT6	chr11	67217761	T	G	Myh1	35	27	T4002G	S1334R	0.435484
CIT6	chr11	69803987	T	A	Tmem102	6	7	A1158T	A386A	0.538462
CIT6	chr11	70664743	C	A	Spag7	27	21	.	.	0.4375
CIT6	chr11	7100655	A	T	Adcy1	73	49	A872T	H291L	0.401639
CIT6	chr11	72399798	T	C	Smtnl2	7	16	.	.	0.695652
CIT6	chr11	73239656	C	A	Trpv1	48	54	C587A	T196K	0.529412
CIT6	chr11	73453954	T	G	Olfr380	220	204	A257C	Q86P	0.481132
CIT6	chr11	74484872	T	A	Rap1gap2	25	29	.	.	0.537037
CIT6	chr11	75603414	C	G	Pitpna	166	21	C226G	L76V	0.112299
CIT6	chr11	80157129	T	A	Adap2	14	15	.	.	0.517241
CIT6	chr11	85834862	A	T	Tbx2	47	39	A638T	N213I	0.453488
CIT6	chr11	86513576	C	T	Rps6kb1	187	6	G750A	T250T	0.0310881
CIT6	chr11	87516825	T	A	Tex14	14	10	.	.	0.416667
CIT6	chr11	89442060	A	T	Ankfn1	20	25	.	.	0.555556
CIT6	chr11	9016280	A	T	Sun3	39	44	T740A	L247X	0.53012
CIT6	chr11	9399490	C	G	Abca13	41	13	.	.	0.240741
CIT6	chr11	94938454	G	A	Col1a1	41	34	.	.	0.453333
CIT6	chr11	95891211	A	T	B4galnt2	14	4	.	.	0.222222
CIT6	chr11	95967407	T	C	Igf2bp1	16	9	.	.	0.36
CIT6	chr11	97168966	T	A	Kpnb1	30	32	.	.	0.516129
CIT6	chr11	98386841	C	G	Pnmt	33	25	C210G	R70R	0.431034
CIT6	chr11	99948741	C	G	Krtap9-5	149	121	C267G	T89T	0.448148
CIT6	chr12	104777114	G	C	Clmn	61	4	C2593G	P865A	0.0615385
CIT6	chr12	110544198	G	C	Ppp2r5c	80	7	.	.	0.0804598
CIT6	chr12	113415536	A	T	Tmem121;Adam6b	65	66	.	.	0.503817
CIT6	chr12	116363584	A	T	Esyt2	23	23	.	.	0.5
CIT6	chr12	117255556	G	A	Ptprn2	72	11	G2806A	G936S	0.13253
CIT6	chr12	117718154	A	G	Rapgef5	51	35	.	.	0.406977
CIT6	chr12	117972247	A	T	Dnah11	19	26	.	.	0.577778
CIT6	chr12	118131406	C	T	Dnah11	32	34	.	.	0.515152
CIT6	chr12	16653725	G	C	Ntsr2	27	16	G226C	A76P	0.372093
CIT6	chr12	27160228	A	T	Gm9866	10	7	.	.	0.411765
CIT6	chr12	3427090	G	C	Asxl2	48	13	.	.	0.213115
CIT6	chr12	35091412	G	T	Snx13	92	100	G493T	D165Y	0.520833
CIT6	chr12	38139418	G	T	Dgkb	43	30	G819T	T273T	0.410959
CIT6	chr12	40649326	G	A	Dock4	19	16	.	.	0.457143
CIT6	chr12	41452378	A	T	Lrrn3	31	28	T1939A	C647S	0.474576
CIT6	chr12	54068686	T	C	Npas3	23	4	T2384C	L795P	0.148148
CIT6	chr12	56532994	G	C	Nkx2-1	23	13	.	.	0.361111
CIT6	chr12	57632780	A	T	Ttc6	94	88	.	.	0.483516
CIT6	chr12	65113753	A	T	Fancm	29	27	.	.	0.482143
CIT6	chr12	70290193	G	T	Trim9	16	28	.	.	0.636364
CIT6	chr12	71194363	A	T	2700049A03Rik	21	42	A4044T	S1348S	0.666667
CIT6	chr12	75942370	A	T	Syne2	52	56	.	.	0.518519
CIT6	chr12	76328771	G	C	Akap5	81	38	G955C	A319P	0.319328
CIT6	chr12	76897288	C	T	Fntb	52	17	.	.	0.246377
CIT6	chr12	79050319	C	T	Plekhh1	49	35	C240T	S80S	0.416667
CIT6	chr12	82449278	C	G	Sipa1l1	50	12	.	.	0.193548
CIT6	chr12	83784229	G	C	Papln	32	25	.	.	0.438596
CIT6	chr12	84101338	G	C	Acot6	97	14	G367C	A123P	0.126126
CIT6	chr12	90332049	A	T	Nrxn3	70	62	A1343T	D448V	0.469697
CIT6	chr13	113098367	A	T	Gzma	85	43	T89A	I30N	0.335938
CIT6	chr13	11684475	T	G	Ryr2	111	87	A8879C	K2960T	0.439394
CIT6	chr13	118781678	G	T	Fgf10	15	17	.	.	0.53125
CIT6	chr13	14316266	T	A	Hecw1	36	39	A2140T	T714S	0.52
CIT6	chr13	19141975	T	A	Amph	79	93	T1874A	L625Q	0.540698
CIT6	chr13	21521901	T	A	Zkscan8	45	44	A690T	E230D	0.494382
CIT6	chr13	21750610	G	C	H4c12	16	17	.	.	0.515152
CIT6	chr13	23011848	T	A	Vmn1r213	158	166	T600A	S200S	0.512346
CIT6	chr13	23183632	T	A	Vmn1r220	44	39	A893T	Q298L	0.46988
CIT6	chr13	23250437	A	T	Vmn1r223	11	14	.	.	0.56
CIT6	chr13	23585426	C	G	H2bc6	76	10	.	.	0.116279
CIT6	chr13	24915906	T	A	Aldh5a1	46	55	A993T	S331S	0.544554
CIT6	chr13	27578471	A	G	Prl8a1	4	12	.	.	0.75
CIT6	chr13	34954013	A	T	Eci3	22	15	.	.	0.405405
CIT6	chr13	40087935	T	C	Ofcc1	17	27	A2096G	N699S	0.613636
CIT6	chr13	41190168	C	A	Elovl2	23	26	.	.	0.530612
CIT6	chr13	52898776	G	C	Auh	66	9	.	.	0.12
CIT6	chr13	53110539	G	A	Ror2	30	21	C2516T	P839L	0.411765
CIT6	chr13	59650705	C	G	Golm1	25	9	G355C	D119H	0.264706
CIT6	chr13	63015636	A	T	Aopep	80	58	A470T	E157V	0.42029
CIT6	chr13	69703979	G	C	Ube2ql1	15	17	.	.	0.53125
CIT6	chr13	76825852	A	T	Mctp1	16	22	.	.	0.578947
CIT6	chr13	91983727	G	T	Rasgrf2	50	51	.	.	0.50495
CIT6	chr14	20653781	A	T	Myoz1	40	45	T95A	L32Q	0.529412
CIT6	chr14	24475993	C	G	Polr3a	81	10	.	.	0.10989
CIT6	chr14	26693591	A	T	Dnah12	57	64	A146T	Q49L	0.528926
CIT6	chr14	31018996	C	G	Gnl3	31	9	.	.	0.225
CIT6	chr14	31222951	T	A	Sema3g	37	42	T1030A	Y344N	0.531646
CIT6	chr14	31366184	A	T	Capn7	88	88	A1673T	N558I	0.5
CIT6	chr14	34069217	C	A	Antxrl	76	79	C1066A	Q356K	0.509677
CIT6	chr14	34147048	G	C	Npy4r	130	7	C282G	C94W	0.0510949
CIT6	chr14	34352042	C	G	Fam25c	49	55	G172C	G58R	0.528846
CIT6	chr14	38381563	T	A	Nrg3	22	16	.	.	0.421053
CIT6	chr14	47734205	A	T	Ktn1	64	46	A3618T	T1206T	0.418182
CIT6	chr14	49751582	G	T	Armh4	16	6	C1929A	S643S	0.272727
CIT6	chr14	51655937	A	T	Gm5622	97	66	.	.	0.404908
CIT6	chr14	53795489	T	A	Gm30214;Dad1	435	110	.	.	0.201835
CIT6	chr14	54960179	C	A	Myh6	34	13	.	.	0.276596
CIT6	chr14	55501446	T	A	Carmil3	23	18	.	.	0.439024
CIT6	chr14	55606638	C	T	Irf9	15	10	.	.	0.4
CIT6	chr14	55606640	C	T	Irf9	15	10	.	.	0.4
CIT6	chr14	66356704	C	T	Stmn4	9	14	.	.	0.608696
CIT6	chr14	66357986	G	A	Stmn4	19	25	G459A	K153K	0.568182
CIT6	chr14	66815429	A	G	Dpysl2	19	25	.	.	0.568182
CIT6	chr14	69191010	A	T	Nkx3-1	26	20	.	.	0.434783
CIT6	chr14	75592623	T	G	Cby2	88	8	A129C	E43D	0.0833333
CIT6	chr14	77632731	A	T	Enox1	6	7	.	.	0.538462
CIT6	chr15	100212089	A	T	Dip2b	45	72	A3752T	H1251L	0.615385
CIT6	chr15	102088529	A	T	Eif4b	16	16	.	.	0.5
CIT6	chr15	102316793	A	T	Espl1	48	37	A4436T	E1479V	0.435294
CIT6	chr15	10319206	A	T	Prlr	33	63	A220T	K74X	0.65625
CIT6	chr15	10515287	A	C	Ttc23l	9	10	.	.	0.526316
CIT6	chr15	10591624	A	G	Rai14	21	48	.	.	0.695652
CIT6	chr15	12162235	A	T	Zfr	81	79	A2278T	I760F	0.49375
CIT6	chr15	12385156	G	C	Pdzd2	60	4	.	.	0.0625
CIT6	chr15	27903120	T	A	Trio	8	8	.	.	0.5
CIT6	chr15	44499233	T	G	Pkhd1l1	24	28	.	.	0.538462
CIT6	chr15	47636327	A	T	Csmd3	134	112	T9145A	S3049T	0.455285
CIT6	chr15	47820223	C	A	Csmd3	19	6	.	.	0.24
CIT6	chr15	59081356	C	G	Mtss1	12	7	.	.	0.368421
CIT6	chr15	59317832	A	T	Sqle	42	58	A322T	T108S	0.58
CIT6	chr15	66615649	G	A	Phf20l1	17	42	G1381A	A461T	0.711864
CIT6	chr15	71937983	A	T	Col22a1	76	86	.	.	0.530864
CIT6	chr15	76183748	C	G	Plec	45	23	G3609C	W1203C	0.338235
CIT6	chr15	78618374	A	T	Cyth4	65	82	.	.	0.557823
CIT6	chr15	79094170	A	T	Eif3l	59	37	.	.	0.385417
CIT6	chr15	79484839	C	G	Kcnj4	82	43	G939C	W313C	0.344
CIT6	chr15	79600301	A	T	Dmc1	10	17	.	.	0.62963
CIT6	chr15	80560077	A	G	Enthd1	72	68	T276C	Y92Y	0.485714
CIT6	chr15	80672197	A	T	Fam83f	6	17	A281T	Q94L	0.73913
CIT6	chr15	82022803	C	G	Xrcc6	75	5	.	.	0.0625
CIT6	chr15	82405575	A	T	Cyp2d10	153	61	T425A	L142Q	0.285047
CIT6	chr15	84693758	G	C	Prr5	75	43	.	.	0.364407
CIT6	chr15	86032440	G	C	Celsr1	42	34	C1331G	A444G	0.447368
CIT6	chr15	91272244	G	C	Slc2a13	62	48	C1824G	A608A	0.436364
CIT6	chr15	97016317	G	T	Slc38a4	26	18	.	.	0.409091
CIT6	chr15	98169904	T	A	Ccdc184	42	53	.	.	0.557895
CIT6	chr15	98597866	G	C	Adcy6	29	33	C1835G	A612G	0.532258
CIT6	chr15	99081129	A	T	Troap	20	17	.	.	0.459459
CIT6	chr16	19241179	T	A	Hira;Olfr164	26	37	.	.	0.587302
CIT6	chr16	22896433	C	T	Ahsg	22	16	.	.	0.421053
CIT6	chr16	33814472	T	C	Muc13	50	36	.	.	0.418605
CIT6	chr16	35651237	T	A	Sema5b	18	21	T1199A	V400E	0.538462
CIT6	chr16	36762399	T	A	Slc15a2	40	58	.	.	0.591837
CIT6	chr16	36875109	C	A	Eaf2	11	4	.	.	0.266667
CIT6	chr16	38250935	G	A	Nr1i2	15	4	.	.	0.210526
CIT6	chr16	38479337	G	A	Cd80	61	57	G701A	W234X	0.483051
CIT6	chr16	39008930	T	C	Igsf11	36	44	T362C	L121S	0.55
CIT6	chr16	4648312	C	G	Vasn	18	32	C122G	A41G	0.64
CIT6	chr16	60424757	T	A	Epha6	58	60	A1078T	S360C	0.508475
CIT6	chr16	66747201	T	G	Cadm2	48	41	A941C	H314P	0.460674
CIT6	chr16	72993491	T	A	Robo1	20	5	.	.	0.2
CIT6	chr16	96430757	T	A	Itgb2l	6	4	.	.	0.4
CIT6	chr16	97951517	G	A	Zbtb21	42	35	C1565T	S522F	0.454545
CIT6	chr17	12662599	C	G	Slc22a1	46	28	G1002C	S334S	0.378378
CIT6	chr17	13226867	G	A	Smok2a	694	58	G1330A	D444N	0.0771277
CIT6	chr17	13903824	A	C	Afdn	71	6	.	.	0.0779221
CIT6	chr17	17578753	T	G	Lnpep	87	14	A639C	G213G	0.138614
CIT6	chr17	20228543	T	A	Vmn2r105	87	79	A365T	N122I	0.475904
CIT6	chr17	24185414	T	A	Tbc1d24	22	20	A755T	H252L	0.47619
CIT6	chr17	24504760	C	G	Caskin1	39	4	C2308G	P770A	0.0930233
CIT6	chr17	24599220	A	T	Tsc2	33	29	.	.	0.467742
CIT6	chr17	25816846	C	G	Fbxl16	44	13	C416G	P139R	0.22807
CIT6	chr17	25890629	T	C	Rab40c	66	70	.	.	0.514706
CIT6	chr17	31161661	A	T	Gm15318	19	15	.	.	0.441176
CIT6	chr17	32906381	C	T	Cyp4f14	60	10	.	.	0.142857
CIT6	chr17	33958108	A	T	Vps52	41	20	.	.	0.327869
CIT6	chr17	34611528	C	G	Agpat1	54	9	.	.	0.142857
CIT6	chr17	34711469	A	T	Tnxb	18	11	A6127T	S2043C	0.37931
CIT6	chr17	35060669	G	C	Ddah2	103	5	G364C	A122P	0.0462963
CIT6	chr17	35248767	A	T	Ddx39b	27	7	.	.	0.205882
CIT6	chr17	36671041	A	T	H2-M1	24	26	.	.	0.52
CIT6	chr17	37195268	G	T	Ubd	39	21	G44T	R15L	0.35
CIT6	chr17	43410482	A	G	Adgrf5	65	64	.	.	0.496124
CIT6	chr17	44099348	G	C	Enpp4	67	61	C1336G	L446V	0.476562
CIT6	chr17	45559230	A	T	Nfkbie	10	11	A500T	H167L	0.52381
CIT6	chr17	45695539	A	C	Mrpl14	52	35	A38C	H13P	0.402299
CIT6	chr17	46220869	C	A	Xpo5	45	7	.	.	0.134615
CIT6	chr17	46446894	C	A	Ttbk1	30	41	G2813T	G938V	0.577465
CIT6	chr17	50509722	G	T	Plcl2	10	7	G115T	G39W	0.411765
CIT6	chr17	56124392	G	C	Sema6b	10	15	C2270G	A757G	0.6
CIT6	chr17	67773697	A	T	Lama1	63	50	A3719T	Y1240F	0.442478
CIT6	chr17	67773971	A	T	Lama1	6	13	.	.	0.684211
CIT6	chr17	71695864	G	T	Togaram2	8	11	.	.	0.578947
CIT6	chr17	73161821	A	T	Lclat1	38	41	.	.	0.518987
CIT6	chr17	7773132	T	G	Fndc1	81	82	A1878C	T626T	0.503067
CIT6	chr17	7773679	T	A	Fndc1	96	99	A1331T	K444I	0.507692
CIT6	chr17	81442204	A	T	Slc8a1	37	40	T1926A	L642L	0.519481
CIT6	chr17	8297223	A	T	4930506C21Rik	19	20	.	.	0.512821
CIT6	chr17	84994346	A	T	Ppm1b	49	43	A653T	Q218L	0.467391
CIT6	chr18	20266055	A	T	Dsg1c	99	137	.	.	0.580508
CIT6	chr18	20388196	C	G	Dsg1b	96	7	.	.	0.0679612
CIT6	chr18	22434571	A	C	Asxl3	34	32	A205C	T69P	0.484848
CIT6	chr18	22453480	G	A	Asxl3	12	13	.	.	0.52
CIT6	chr18	23625145	A	T	Dtna	38	46	A1335T	P445P	0.547619
CIT6	chr18	30330144	G	C	Pik3c3	16	25	.	.	0.609756
CIT6	chr18	31440224	T	A	Syt4	71	32	A1237T	R413W	0.31068
CIT6	chr18	34445311	C	G	Fam13b	17	13	G2296C	D766H	0.433333
CIT6	chr18	34690478	G	C	Gfra3	15	5	.	.	0.25
CIT6	chr18	35613394	A	G	Paip2	92	5	A210G	E70E	0.0515464
CIT6	chr18	37520319	C	A	Pcdhb22	153	91	C1839A	F613L	0.372951
CIT6	chr18	39424518	G	C	Nr3c1	34	8	.	.	0.190476
CIT6	chr18	42314170	G	C	Rbm27	27	25	.	.	0.480769
CIT6	chr18	43537770	T	A	Jakmip2	20	31	.	.	0.607843
CIT6	chr18	43996758	T	G	Spink5	43	60	.	.	0.582524
CIT6	chr18	46932652	G	C	Arl14epl	10	17	.	.	0.62963
CIT6	chr18	58076211	T	A	Fbn2	6	6	.	.	0.5
CIT6	chr18	60776370	C	G	Rps14	29	34	.	.	0.539683
CIT6	chr18	63245600	G	C	Piezo2	27	54	C257G	A86G	0.666667
CIT6	chr18	67637187	G	C	Cep76	41	37	C472G	P158A	0.474359
CIT6	chr18	70458448	T	A	4930503L19Rik	32	21	A1252T	S418C	0.396226
CIT6	chr18	71547307	T	A	Dcc	34	48	A1857T	S619S	0.585366
CIT6	chr18	7223643	A	T	Armc4	42	66	T1399A	C467S	0.611111
CIT6	chr18	78856973	T	A	Setbp1	37	29	A3478T	N1160Y	0.439394
CIT6	chr18	86404836	T	A	Neto1	42	19	T417A	A139A	0.311475
CIT6	chr19	12428486	T	A	Pfpl	49	50	T100A	C34S	0.505051
CIT6	chr19	12429933	T	A	Pfpl	72	55	T1547A	L516Q	0.433071
CIT6	chr19	22901265	G	C	Trpm3	62	24	G1999C	A667P	0.27907
CIT6	chr19	31911085	T	C	A1cf	9	23	.	.	0.71875
CIT6	chr19	38073466	C	T	Cep55	47	42	C1357T	L453L	0.47191
CIT6	chr19	38151679	T	A	Pde6c	51	75	.	.	0.595238
CIT6	chr19	4004797	G	C	Doc2g	63	5	G677C	G226A	0.0735294
CIT6	chr19	40605644	T	A	Tctn3	0	28	.	.	1
CIT6	chr19	4200500	T	A	Rad9a	47	36	A314T	H105L	0.433735
CIT6	chr19	44998340	C	G	Sema4g	35	36	C1231G	P411A	0.507042
CIT6	chr19	45564894	C	A	Dpcd	0	29	.	.	1
CIT6	chr19	46033201	G	A	Ldb1	23	6	C1146T	P382P	0.206897
CIT6	chr19	46033243	C	T	Ldb1	27	6	G1104A	A368A	0.181818
CIT6	chr19	46069836	G	C	Pprc1	0	15	.	.	1
CIT6	chr19	55182035	G	A	Tectb	0	10	.	.	1
CIT6	chr19	56597538	A	T	Nhlrc2	0	23	.	.	1
CIT6	chr19	56722629	C	G	Adrb1	20	4	C258G	T86T	0.166667
CIT6	chr19	58763252	G	C	Pnliprp2	7	6	.	.	0.461538
CIT6	chr19	7422866	G	C	2700081O15Rik	14	4	G1797C	G599G	0.222222
CIT6	chr2	111944983	T	G	Olfr1307	214	59	A472C	I158L	0.216117
CIT6	chr2	112246318	A	T	Lpcat4	39	47	A1286T	Y429F	0.546512
CIT6	chr2	112668089	C	A	Ryr3	63	45	G10865T	R3622L	0.416667
CIT6	chr2	120055163	T	A	Sptbn5	10	8	.	.	0.444444
CIT6	chr2	120171297	G	A	Pla2g4e	59	67	C751T	L251L	0.531746
CIT6	chr2	121954773	T	A	Mageb3	80	74	A447T	A149A	0.480519
CIT6	chr2	122204792	T	A	Terb2	29	25	.	.	0.462963
CIT6	chr2	131144771	C	G	Hspa12b	17	4	C1611G	R537R	0.190476
CIT6	chr2	13491111	T	C	Cubn	26	24	.	.	0.48
CIT6	chr2	136553594	A	C	Ankef1	22	28	.	.	0.56
CIT6	chr2	142261092	G	T	Macrod2	32	39	.	.	0.549296
CIT6	chr2	14310110	T	A	Mrc1	26	27	.	.	0.509434
CIT6	chr2	14310114	C	A	Mrc1	26	25	.	.	0.490196
CIT6	chr2	151734156	C	T	Psmf1	8	16	.	.	0.666667
CIT6	chr2	152479653	C	T	Defb20	33	19	.	.	0.365385
CIT6	chr2	152485721	T	A	Defb22	42	62	.	.	0.596154
CIT6	chr2	153067935	T	A	Ccm2l	28	31	.	.	0.525424
CIT6	chr2	153189087	G	C	Tm9sf4	28	6	.	.	0.176471
CIT6	chr2	154352106	T	A	Cdk5rap1	13	21	.	.	0.617647
CIT6	chr2	154877886	G	A	Eif2s2	56	4	.	.	0.0666667
CIT6	chr2	163276209	C	G	Tox2	18	9	C427G	P143A	0.333333
CIT6	chr2	164060868	G	T	Tomm34	37	43	C521A	S174Y	0.5375
CIT6	chr2	164993747	T	A	Slc12a5	51	38	T2554A	W852R	0.426966
CIT6	chr2	165835062	T	A	Zmynd8	13	13	.	.	0.5
CIT6	chr2	167106297	T	A	Kcnb1	34	35	A630T	T210T	0.507246
CIT6	chr2	168661919	C	G	Atp9a	28	4	.	.	0.125
CIT6	chr2	168683742	T	A	Atp9a	55	59	A646T	I216F	0.517544
CIT6	chr2	169884948	T	A	Tshz2	32	23	T1463A	L488Q	0.418182
CIT6	chr2	179921914	T	A	Taf4	31	21	A2838T	K946N	0.403846
CIT6	chr2	180732668	A	G	Slc17a9	7	7	.	.	0.5
CIT6	chr2	181076061	T	A	Kcnq2	10	14	.	.	0.583333
CIT6	chr2	181719239	C	G	Oprl1	52	61	C991G	L331V	0.539823
CIT6	chr2	18872374	C	G	Pip4k2a	120	18	G396C	R132R	0.130435
CIT6	chr2	24679136	C	G	Cacna1b	24	4	G2775C	R925R	0.142857
CIT6	chr2	25627306	T	A	Fcna	67	58	A228T	P76P	0.464
CIT6	chr2	26399333	C	G	Inpp5e	81	17	G1574C	G525A	0.173469
CIT6	chr2	26978521	T	A	Adamts13	36	25	.	.	0.409836
CIT6	chr2	28079255	A	G	Fcnb	29	15	.	.	0.340909
CIT6	chr2	29782044	C	A	Trub2	16	29	.	.	0.644444
CIT6	chr2	30973649	T	A	BC005624	52	34	.	.	0.395349
CIT6	chr2	31433335	C	A	Hmcn2	15	11	C12385A	R4129S	0.423077
CIT6	chr2	31445306	G	A	Hmcn2	28	9	G13179A	L4393L	0.243243
CIT6	chr2	32303134	G	C	Golga2	65	18	.	.	0.216867
CIT6	chr2	32565676	C	G	Fam102a	34	7	C813G	G271G	0.170732
CIT6	chr2	33146458	T	A	Ralgps1	9	13	.	.	0.590909
CIT6	chr2	34213255	G	C	Pbx3	105	5	C704G	A235G	0.0454545
CIT6	chr2	3498025	T	A	Hspa14	65	74	A590T	Q197L	0.532374
CIT6	chr2	35354567	T	A	4930568D16Rik	47	24	A772T	I258F	0.338028
CIT6	chr2	36091181	C	A	Lhx6	29	30	.	.	0.508475
CIT6	chr2	66019416	C	G	Csrnp3	64	17	.	.	0.209877
CIT6	chr2	69508065	A	T	Lrp2	51	36	T3456A	P1152P	0.413793
CIT6	chr2	69670978	G	C	Klhl41	83	68	G782C	G261A	0.450331
CIT6	chr2	72371914	A	T	Map3k20	62	53	A488T	H163L	0.46087
CIT6	chr2	76585014	A	G	Osbpl6	16	22	.	.	0.578947
CIT6	chr2	76766252	A	C	Ttn	46	26	T35335G	W11779G	0.361111
CIT6	chr2	76767664	C	G	Ttn	109	22	G33923C	G11308A	0.167939
CIT6	chr2	76885979	C	G	Ttn	74	7	G20425C	A6809P	0.0864198
CIT6	chr2	76917078	G	C	Ttn	65	6	.	.	0.084507
CIT6	chr2	79655070	T	G	Itprid2	58	70	.	.	0.546875
CIT6	chr2	82977725	A	G	Fsip2	130	5	A4381G	T1461A	0.037037
CIT6	chr2	85689884	A	G	Olfr1008	75	71	A454G	S152G	0.486301
CIT6	chr2	85823438	A	T	Olfr1018	43	38	A466T	S156C	0.469136
CIT6	chr2	88102002	C	A	Olfr1164;Olfr1166	29	9	.	.	0.236842
CIT6	chr2	88851892	A	T	Olfr1204	44	27	.	.	0.380282
CIT6	chr2	89248963	G	A	Olfr1228	128	140	C730T	R244W	0.522388
CIT6	chr2	90265468	G	C	Olfr1271	25	32	.	.	0.561404
CIT6	chr2	90712107	G	C	Nup160	46	10	.	.	0.178571
CIT6	chr2	90801411	T	A	Agbl2	51	48	T1112A	L371X	0.484848
CIT6	chr2	92993453	T	G	Prdm11	23	25	.	.	0.520833
CIT6	chr2	97630532	C	G	Lrrc4c	49	43	C1502G	T501R	0.467391
CIT6	chr3	100940011	G	C	Ttf2	32	31	C3374G	T1125S	0.492063
CIT6	chr3	10182482	T	G	Pmp2	124	5	A146C	Y49S	0.0387597
CIT6	chr3	103098921	C	A	Ampd1	12	11	.	.	0.478261
CIT6	chr3	107301155	T	A	Slc16a4	21	17	T980A	L327Q	0.447368
CIT6	chr3	107301161	C	A	Slc16a4	16	17	C986A	A329D	0.515152
CIT6	chr3	107673546	T	A	Ahcyl1	31	30	.	.	0.491803
CIT6	chr3	107755523	T	A	Csf1	48	60	.	.	0.555556
CIT6	chr3	107884465	G	C	Eps8l3	60	6	.	.	0.0909091
CIT6	chr3	108870738	T	A	Fndc7	66	42	A901T	R301W	0.388889
CIT6	chr3	118610571	A	T	Dpyd	45	41	.	.	0.476744
CIT6	chr3	121451349	G	A	Cnn3	39	43	.	.	0.52439
CIT6	chr3	123293627	A	T	Sec24d	18	14	A441T	A147A	0.4375
CIT6	chr3	124409796	A	C	1700006A11Rik	57	47	.	.	0.451923
CIT6	chr3	145924563	C	A	Bcl10	38	4	.	.	0.0952381
CIT6	chr3	154240258	G	A	Slc44a5	49	54	.	.	0.524272
CIT6	chr3	18056493	T	C	Bhlhe22	60	70	.	.	0.538462
CIT6	chr3	48609107	T	C	1700018B24Rik	24	16	.	.	0.4
CIT6	chr3	49754972	C	A	Pcdh18	50	41	G1893T	M631I	0.450549
CIT6	chr3	58812000	T	A	4930593A02Rik;Clrn1	8	11	.	.	0.578947
CIT6	chr3	63697434	C	G	Plch1	43	6	G5048C	X1683S	0.122449
CIT6	chr3	68927691	T	A	Ift80	43	52	.	.	0.547368
CIT6	chr3	75257833	T	C	Serpini2	26	30	A760G	T254A	0.535714
CIT6	chr3	79839296	T	G	Tmem144	15	19	.	.	0.558824
CIT6	chr3	83042603	T	A	Fgb	47	41	A1246T	K416X	0.465909
CIT6	chr3	86806290	T	A	Dclk2	27	9	.	.	0.25
CIT6	chr3	87862377	T	A	Prcc	11	8	.	.	0.421053
CIT6	chr3	89141318	C	A	Pklr	61	66	C194A	P65Q	0.519685
CIT6	chr3	92418825	T	A	Sprr2j-ps	76	51	.	.	0.401575
CIT6	chr3	92656205	T	A	Lce1b	113	117	A20T	Q7L	0.508696
CIT6	chr3	93398607	T	A	Rptn	72	58	T3246A	G1082G	0.446154
CIT6	chr3	94614758	T	A	Tuft1	29	44	A1000T	T334S	0.60274
CIT6	chr3	95129801	C	G	Scnm1	117	32	G478C	D160H	0.214765
CIT6	chr3	95320986	C	G	Cers2	70	24	C336G	R112R	0.255319
CIT6	chr3	96164864	C	A	Mtmr11	132	13	C777A	G259G	0.0896552
CIT6	chr4	101102963	C	T	Raver2	46	39	C639T	A213A	0.458824
CIT6	chr4	107048022	A	T	Ssbp3	75	67	.	.	0.471831
CIT6	chr4	108682135	T	A	Zfyve9	31	27	A867T	A289A	0.465517
CIT6	chr4	109531349	A	T	4930522H14Rik	11	13	.	.	0.541667
CIT6	chr4	115525317	T	G	Cyp4a10	161	140	T803G	L268R	0.465116
CIT6	chr4	116222372	A	T	Pik3r3	50	54	A65T	Y22F	0.519231
CIT6	chr4	11705940	C	G	Gem	20	18	C27G	R9R	0.473684
CIT6	chr4	117145383	T	A	Plk3;Rps8	45	30	.	.	0.4
CIT6	chr4	117889494	T	A	Dph2	19	19	.	.	0.5
CIT6	chr4	118541666	A	C	Tmem125	59	7	T567G	D189E	0.106061
CIT6	chr4	118690313	C	G	Olfr1342	38	31	G138C	G46G	0.449275
CIT6	chr4	119373721	A	T	Ccdc30	22	28	T297A	S99S	0.56
CIT6	chr4	125041078	C	A	Gnl2	86	97	C526A	Q176K	0.530055
CIT6	chr4	127214735	A	G	Dlgap3	23	4	A1647G	P549P	0.148148
CIT6	chr4	127935747	T	G	CK137956	17	8	.	.	0.32
CIT6	chr4	128932365	T	A	Azin2	8	7	A1368T	A456A	0.466667
CIT6	chr4	130054270	A	T	Col16a1	15	21	.	.	0.583333
CIT6	chr4	131769707	T	A	Ptpru	51	9	.	.	0.15
CIT6	chr4	131774482	G	A	Ptpru	16	5	.	.	0.238095
CIT6	chr4	132580055	A	T	Ptafr	28	21	A755T	Q252L	0.428571
CIT6	chr4	132694840	A	T	Eya3	76	77	A395T	K132M	0.503268
CIT6	chr4	133680571	T	A	Arid1a	9	22	A6612T	T2204T	0.709677
CIT6	chr4	133696059	T	G	Arid1a	28	16	A2021C	Q674P	0.363636
CIT6	chr4	134470858	A	T	Stmn1	35	29	.	.	0.453125
CIT6	chr4	138998035	C	G	Tmco4	107	22	C357G	S119R	0.170543
CIT6	chr4	139360583	T	A	Emc1	38	34	T916A	Y306N	0.472222
CIT6	chr4	139360587	A	T	Emc1	40	36	A920T	H307L	0.473684
CIT6	chr4	139661972	T	A	Tas1r2	27	32	.	.	0.542373
CIT6	chr4	140737261	T	A	Padi6	47	46	.	.	0.494624
CIT6	chr4	141103264	A	T	Spata21	13	32	A1044T	P348P	0.711111
CIT6	chr4	141581187	C	T	Fblim1	12	10	.	.	0.454545
CIT6	chr4	143895537	G	C	Pramel11	215	18	C1247G	A416G	0.0772532
CIT6	chr4	143966918	T	A	Pramel16;Pramel14	28	15	.	.	0.348837
CIT6	chr4	150008616	T	A	H6pd	9	10	.	.	0.526316
CIT6	chr4	152026472	T	A	Zbtb48	21	11	A585T	S195S	0.34375
CIT6	chr4	155086569	G	C	Morn1;Rer1	42	4	.	.	0.0869565
CIT6	chr4	155387963	T	G	Gabrd	19	22	.	.	0.536585
CIT6	chr4	19528298	T	A	Cpne3	29	7	.	.	0.194444
CIT6	chr4	21683775	T	A	Prdm13	15	24	.	.	0.615385
CIT6	chr4	28938609	G	A	Epha7	29	21	G1463A	R488K	0.42
CIT6	chr4	28961455	T	A	Epha7	46	52	T2687A	L896Q	0.530612
CIT6	chr4	33146881	T	C	Gabrr1	25	43	.	.	0.632353
CIT6	chr4	33947892	G	T	Cnr1	58	51	.	.	0.46789
CIT6	chr4	33947902	A	T	Cnr1	61	48	.	.	0.440367
CIT6	chr4	52826119	T	G	Olfr275	59	71	T721G	C241G	0.546154
CIT6	chr4	53035669	T	A	Abca1	30	20	.	.	0.4
CIT6	chr4	53744723	C	G	Fktn	135	7	C885G	F295L	0.0492958
CIT6	chr4	58073157	T	A	Svep1	23	31	A6151T	S2051C	0.574074
CIT6	chr4	62322145	T	A	Fkbp15	31	36	.	.	0.537313
CIT6	chr4	73404094	G	T	Gm11487	88	54	.	.	0.380282
CIT6	chr4	83016548	A	C	Frem1	8	8	.	.	0.5
CIT6	chr4	88676605	G	A	Ifna16	127	115	C252T	T84T	0.475207
CIT6	chr4	88720059	T	C	Klhl9	14	16	.	.	0.533333
CIT6	chr5	101917552	C	G	Wdfy3	42	6	G3749C	G1250A	0.125
CIT6	chr5	103617785	A	T	Slc10a6	7	9	.	.	0.5625
CIT6	chr5	108499580	A	T	Pcgf3	19	21	.	.	0.525
CIT6	chr5	108572064	T	A	Gak	16	9	A2820T	A940A	0.36
CIT6	chr5	108642222	C	G	Tmem175	37	6	.	.	0.139535
CIT6	chr5	108705262	G	T	Fgfrl1	29	30	G477T	V159V	0.508475
CIT6	chr5	108705853	G	C	Fgfrl1	55	5	G825C	S275S	0.0833333
CIT6	chr5	110189832	A	C	Golga3	26	17	A1505C	Q502P	0.395349
CIT6	chr5	110779845	G	A	Pus1	19	21	C133T	P45S	0.525
CIT6	chr5	116467778	A	T	Srrm4	48	48	T598A	C200S	0.5
CIT6	chr5	117334733	A	G	Vsig10	5	17	.	.	0.772727
CIT6	chr5	117707947	A	G	Ksr2	26	28	A1878G	A626A	0.518519
CIT6	chr5	117879162	A	T	Nos1	9	8	.	.	0.470588
CIT6	chr5	118745017	A	T	Med13l	7	9	A3940T	T1314S	0.5625
CIT6	chr5	120743281	G	C	Oas2	54	17	C744G	C248W	0.239437
CIT6	chr5	122555621	T	A	Ift81	8	14	.	.	0.636364
CIT6	chr5	124543258	T	C	Tmed2	14	8	.	.	0.363636
CIT6	chr5	128774379	A	T	Rimbp2	19	11	.	.	0.366667
CIT6	chr5	134168369	T	A	Rcc1l	13	11	.	.	0.458333
CIT6	chr5	134415227	T	A	Gtf2ird1	18	16	A173T	H58L	0.470588
CIT6	chr5	135244348	G	C	Baz1b	78	6	G4325C	G1442A	0.0714286
CIT6	chr5	135371301	G	C	Nsun5	36	8	G277C	A93P	0.181818
CIT6	chr5	139050674	T	G	Prkar1b	14	20	A320C	Y107S	0.588235
CIT6	chr5	139252746	G	C	Get4	4	11	.	.	0.733333
CIT6	chr5	143090138	T	A	Rnf216	23	16	A246T	P82P	0.410256
CIT6	chr5	143255026	C	G	Zfp316	43	7	G1237C	V413L	0.14
CIT6	chr5	143991473	T	A	Ccz1	19	27	A1258T	R420X	0.586957
CIT6	chr5	143998040	T	A	Ccz1	12	7	.	.	0.368421
CIT6	chr5	148078486	T	A	Mtus2	22	32	T2088A	S696S	0.592593
CIT6	chr5	148182959	G	C	Mtus2	48	39	.	.	0.448276
CIT6	chr5	21483898	A	G	Fbxl13	16	17	.	.	0.515152
CIT6	chr5	21740108	G	T	Pmpcb	47	33	G309T	L103L	0.4125
CIT6	chr5	21910979	A	T	Reln	51	49	T9030A	P3010P	0.49
CIT6	chr5	24178079	G	C	Nupl2	32	31	G14C	G5A	0.492063
CIT6	chr5	24366834	A	T	Nos3	39	33	A239T	Y80F	0.458333
CIT6	chr5	24442408	G	C	Fastk	15	15	.	.	0.5
CIT6	chr5	24499769	A	T	Agap3	25	28	A1604T	Q535L	0.528302
CIT6	chr5	30265586	G	T	Selenoi	8	10	.	.	0.555556
CIT6	chr5	31069046	G	C	Cad	36	7	G3431C	G1144A	0.162791
CIT6	chr5	31187950	G	A	Eif2b4	63	8	C1399T	R467C	0.112676
CIT6	chr5	32331153	A	T	Plb1	27	24	.	.	0.470588
CIT6	chr5	36522948	C	A	Tbc1d14	115	11	G184T	V62L	0.0873016
CIT6	chr5	72245739	A	T	Atp10d	57	75	.	.	0.568182
CIT6	chr5	77342673	T	A	Polr2b	78	64	T2659A	Y887N	0.450704
CIT6	chr5	84066039	A	T	Epha5	35	31	.	.	0.469697
CIT6	chr5	8492538	A	C	Rundc3b	44	60	T1133G	V378G	0.576923
CIT6	chr5	86058147	T	A	Cenpc1	67	61	.	.	0.476562
CIT6	chr5	86529961	T	A	Tmprss11f	74	48	A948T	P316P	0.393443
CIT6	chr5	8664576	A	T	Abcb1a	85	118	A96T	A32A	0.581281
CIT6	chr5	89582978	A	C	Npffr2	54	42	A766C	K256Q	0.4375
CIT6	chr5	90769153	A	T	Ppbp	77	51	A222T	P74P	0.398438
CIT6	chr5	91143600	A	C	Areg	51	49	A401C	K134T	0.49
CIT6	chr5	91963711	G	C	Thap6	123	7	.	.	0.0538462
CIT6	chr6	113407304	T	G	Ttll3	110	14	T1582G	F528V	0.112903
CIT6	chr6	115811135	A	C	Efcab12	0	74	T1865G	V622G	1
CIT6	chr6	121879275	A	T	Mug1	2	239	.	.	0.991701
CIT6	chr6	122271517	T	A	Klrg1	31	5	.	.	0.138889
CIT6	chr6	125588624	A	T	Vwf	0	48	A865T	S289C	1
CIT6	chr6	130380522	A	T	Klra1;Klra15;Klra22	132	54	.	.	0.290323
CIT6	chr6	13208434	A	T	Vwde	33	73	.	.	0.688679
CIT6	chr6	138055708	C	G	Slc15a5	13	13	G647C	G216A	0.5
CIT6	chr6	18423905	C	G	Cttnbp2	90	6	G2419C	A807P	0.0625
CIT6	chr6	23049669	G	A	Ptprz1	91	35	G4090A	D1364N	0.277778
CIT6	chr6	30444334	A	T	Klhdc10	11	19	.	.	0.633333
CIT6	chr6	38319730	G	C	Zc3hav1	170	15	C2237G	S746X	0.0810811
CIT6	chr6	39584153	A	C	Adck2	44	27	.	.	0.380282
CIT6	chr6	41463164	A	T	Prss1	0	39	.	.	1
CIT6	chr6	41955928	A	G	Sval1	106	21	A419G	E140G	0.165354
CIT6	chr6	43236418	A	T	Olfr47	1	238	A809T	Q270L	0.995816
CIT6	chr6	48451667	G	T	Sspo	0	22	.	.	1
CIT6	chr6	48753423	G	T	Gimap5	85	8	G926T	X309L	0.0860215
CIT6	chr6	4905782	A	C	Ppp1r9a	75	124	A336C	S112S	0.623116
CIT6	chr6	5429897	A	T	Asb4	46	17	.	.	0.269841
CIT6	chr6	58965281	G	A	Fam13a	0	33	.	.	1
CIT6	chr6	65704042	C	A	Ndnf	77	4	C1304A	A435E	0.0493827
CIT6	chr6	70011035	A	T	Rprl1;Rpia	0	193	.	.	1
CIT6	chr6	72848300	G	C	Kcmf1	120	8	C656G	A219G	0.0625
CIT6	chr6	83192888	A	G	Dctn1	0	21	A1768G	I590V	1
CIT6	chr6	91233353	G	C	Fbln2	23	7	G278C	G93A	0.233333
CIT6	chr7	101581018	C	G	Art2b	157	51	.	.	0.245192
CIT6	chr7	103329168	T	A	Olfr598	2	295	T681A	I227I	0.993266
CIT6	chr7	103492727	T	A	Olfr609	0	53	A150T	S50S	1
CIT6	chr7	103842803	A	C	Hbb-bh1	88	35	T203G	V68G	0.284553
CIT6	chr7	104587885	G	T	Olfr654	0	84	G131T	W44L	1
CIT6	chr7	107902882	T	A	Olfr472	0	240	T164A	L55Q	1
CIT6	chr7	109483644	T	A	Trim66	0	39	A590T	E197V	1
CIT6	chr7	112303652	C	G	Mical2	47	4	C329G	A110G	0.0784314
CIT6	chr7	114030827	G	C	Spon1	110	10	G1288C	A430P	0.0833333
CIT6	chr7	114034310	C	G	Spon1	21	30	C1987G	P663A	0.588235
CIT6	chr7	120144209	T	A	Zp2	0	21	.	.	1
CIT6	chr7	123267739	C	T	Slc5a11	15	26	.	.	0.634146
CIT6	chr7	125693171	T	A	Gtf3c1	0	78	A941T	H314L	1
CIT6	chr7	12581423	C	A	Vmn2r53	44	43	.	.	0.494253
CIT6	chr7	126586970	A	T	Apobr	0	51	A1652T	Q551L	1
CIT6	chr7	127393371	C	G	E430018J23Rik	1	74	G66C	V22V	0.986667
CIT6	chr7	139979380	C	A	Adam8	0	18	.	.	1
CIT6	chr7	141192550	T	A	Hras	0	104	A182T	Q61L	1
CIT6	chr7	141799841	T	A	Muc5ac	0	62	T2494A	C832S	1
CIT6	chr7	141818670	G	C	Muc5ac	47	4	G10149C	Q3383H	0.0784314
CIT6	chr7	143084892	T	A	Trpm5	0	25	.	.	1
CIT6	chr7	19524758	C	G	Nkpd1	34	27	C2461G	P821A	0.442623
CIT6	chr7	23418795	T	A	Nlrp5	1	99	T1895A	V632E	0.99
CIT6	chr7	24104913	G	A	Zfp180	95	32	G231A	A77A	0.251969
CIT6	chr7	30107034	A	G	Zfp260	57	23	.	.	0.2875
CIT6	chr7	31114653	T	A	Hpn	0	70	.	.	1
CIT6	chr7	3629595	T	A	Tfpt	1	172	.	.	0.99422
CIT6	chr7	43412615	C	A	Siglecg	0	71	C1641A	I547I	1
CIT6	chr7	44628499	T	A	Myh14	0	21	A3301T	K1101X	1
CIT6	chr7	44678015	T	A	2310016G11Rik	0	27	.	.	1
CIT6	chr7	44973781	C	A	Cpt1c	0	86	G87T	Q29H	1
CIT6	chr7	45720506	G	C	Rpl18	63	21	.	.	0.25
CIT6	chr7	46771558	C	G	Hps5	35	5	.	.	0.125
CIT6	chr7	4698691	C	G	Brsk1	1	73	.	.	0.986486
CIT6	chr7	49548291	A	G	Nav2	34	6	A3667G	M1223V	0.15
CIT6	chr7	80902304	G	C	Nmb	10	6	.	.	0.375
CIT6	chr7	86663764	T	A	Olfr293	0	204	T101A	L34Q	1
CIT6	chr7	99780853	C	G	Olfr521;Neu3	90	5	.	.	0.0526316
CIT6	chr8	104736057	A	T	Ces2a	57	45	.	.	0.441176
CIT6	chr8	105396376	A	T	Kctd19	27	22	T405A	C135X	0.44898
CIT6	chr8	105891120	G	C	Edc4	153	18	G3444C	L1148L	0.105263
CIT6	chr8	105974807	A	C	Dpep3	70	67	T1109G	V370G	0.489051
CIT6	chr8	105978643	G	C	Dpep3	16	17	.	.	0.515152
CIT6	chr8	106255789	A	T	Smpd3	15	8	.	.	0.347826
CIT6	chr8	106298694	A	T	4930506A18Rik	72	60	.	.	0.454545
CIT6	chr8	107556851	C	G	Wwp2	62	12	.	.	0.162162
CIT6	chr8	109940899	A	T	Phlpp2	24	23	A4059T	T1353T	0.489362
CIT6	chr8	110727075	A	T	Mtss2	6	6	.	.	0.5
CIT6	chr8	110831494	C	G	Sf3b3	57	47	G1392C	R464R	0.451923
CIT6	chr8	110892016	A	C	Fcsk	18	16	.	.	0.470588
CIT6	chr8	113844984	A	G	Adamts18	31	49	T366C	F122F	0.6125
CIT6	chr8	119870052	C	T	Klhl36	25	23	C491T	A164V	0.479167
CIT6	chr8	123090073	A	T	Spg7	22	12	.	.	0.352941
CIT6	chr8	125945083	C	G	Map3k21	19	6	.	.	0.24
CIT6	chr8	128984910	A	T	Ccdc7a	32	38	.	.	0.542857
CIT6	chr8	15945212	A	T	Csmd1	24	23	.	.	0.489362
CIT6	chr8	16028572	A	T	Csmd1	14	21	.	.	0.6
CIT6	chr8	22059891	A	T	Atp7b	9	15	.	.	0.625
CIT6	chr8	22320781	T	A	Tpte	34	10	.	.	0.227273
CIT6	chr8	31124807	A	T	Rnf122	42	40	.	.	0.487805
CIT6	chr8	3167605	C	T	Insr	45	38	.	.	0.457831
CIT6	chr8	3618071	T	A	Xab2	31	26	A506T	Y169F	0.45614
CIT6	chr8	38660691	G	A	Sgcz	6	16	.	.	0.727273
CIT6	chr8	40281080	G	T	Fgf20	45	32	.	.	0.415584
CIT6	chr8	46293934	C	G	Helt	29	18	.	.	0.382979
CIT6	chr8	65014369	A	T	Trim61	8	9	T239A	L80X	0.529412
CIT6	chr8	70107674	A	T	Ncan	23	19	T2642A	V881E	0.452381
CIT6	chr8	70913170	C	G	Map1s	31	4	C718G	P240A	0.114286
CIT6	chr8	71600365	C	G	Niban3	22	30	.	.	0.576923
CIT6	chr8	72672198	A	T	Nwd1	20	35	A1985T	Q662L	0.636364
CIT6	chr8	77559070	G	C	Prmt9	70	20	G530C	G177A	0.222222
CIT6	chr8	84581130	A	C	Cacna1a	6	9	.	.	0.6
CIT6	chr8	84930908	A	T	Mast1	28	40	.	.	0.588235
CIT6	chr8	91025240	A	T	Chd9	7	6	.	.	0.461538
CIT6	chr8	94696174	G	A	Pllp	9	10	.	.	0.526316
CIT6	chr8	95017689	A	T	Adgrg3	36	40	.	.	0.526316
CIT6	chr8	95058468	A	T	Drc7	32	29	A455T	Q152L	0.47541
CIT6	chr8	99200309	A	T	Cdh8	57	65	T759A	S253S	0.532787
CIT6	chr9	100880893	G	T	Stag1	36	47	G1135T	A379S	0.566265
CIT6	chr9	105418147	T	A	Atp2c1	45	51	.	.	0.53125
CIT6	chr9	107547926	G	C	Gm34106	29	5	.	.	0.147059
CIT6	chr9	107583150	A	T	Naa80	42	39	A243T	P81P	0.481481
CIT6	chr9	107584950	A	G	Hyal3	49	41	A182G	H61R	0.455556
CIT6	chr9	108846285	A	T	Celsr3	15	15	.	.	0.5
CIT6	chr9	114424101	G	C	Glb1	25	10	.	.	0.285714
CIT6	chr9	114601424	C	G	Cnot10	22	14	G1627C	A543P	0.388889
CIT6	chr9	118681745	C	T	Itga9	49	69	C1341T	I447I	0.584746
CIT6	chr9	119622884	C	G	Scn10a	141	15	G3972C	S1324S	0.0961538
CIT6	chr9	20237089	A	G	Olfr872	13	10	.	.	0.434783
CIT6	chr9	21678438	G	C	Smarca4	47	5	.	.	0.0961538
CIT6	chr9	21769767	T	C	Kank2	14	9	A2465G	N822S	0.391304
CIT6	chr9	21990521	T	A	Ccdc151	19	12	.	.	0.387097
CIT6	chr9	30955364	T	A	Adamts8	37	26	.	.	0.412698
CIT6	chr9	35669698	G	C	Pate2	83	83	G7C	V3L	0.5
CIT6	chr9	38402988	A	T	Olfr147	80	103	A113T	Y38F	0.562842
CIT6	chr9	42256187	T	A	Sc5d	75	57	A364T	S122C	0.431818
CIT6	chr9	44711341	C	G	Phldb1	16	12	.	.	0.428571
CIT6	chr9	45746810	C	T	Dscaml1	13	7	.	.	0.35
CIT6	chr9	49536937	G	T	Gm11149	8	7	.	.	0.466667
CIT6	chr9	51057559	T	A	Layn	48	37	A883T	I295F	0.435294
CIT6	chr9	52120306	G	C	Zc3h12c	51	35	C1059G	C353W	0.406977
CIT6	chr9	54545349	T	A	Cib2	18	15	.	.	0.454545
CIT6	chr9	58033020	A	T	Gm16130	8	8	.	.	0.5
CIT6	chr9	64317895	T	A	Dis3l	24	31	.	.	0.563636
CIT6	chr9	65413487	C	A	Rasl12	45	66	C506A	S169Y	0.594595
CIT6	chr9	65579991	C	G	Plekho2	17	19	.	.	0.527778
CIT6	chr9	65857414	T	A	Trip4	31	33	A1268T	Q423L	0.515625
CIT6	chr9	65879191	T	A	Trip4	13	12	A289T	R97X	0.48
CIT6	chr9	67035930	T	A	Tpm1	17	7	.	.	0.291667
CIT6	chr9	67295686	C	G	Tln2	74	30	G4910C	G1637A	0.288462
CIT6	chr9	72907731	T	A	Prtg	77	67	T2940A	S980R	0.465278
CIT6	chr9	73694988	T	A	Unc13c	33	19	.	.	0.365385
CIT6	chr9	78480410	C	G	Eef1a1	74	47	G155C	G52A	0.38843
CIT6	chr9	83989157	C	G	Bckdhb	39	29	C488G	A163G	0.426471
CIT6	chr9	89984265	G	T	Rasgrf1	36	30	.	.	0.454545
CIT6	chr9	95404834	C	G	Chst2	60	4	G1458C	A486A	0.0625
CIT6	chr9	95491155	G	C	U2surp	129	23	C653G	P218R	0.151316
CIT6	chr9	99332850	C	A	Esyt3	85	62	G549T	T183T	0.421769
CIT6	chrX	105820872	C	A	Atrx	0	70	G6179T	W2060L	1
CIT6	chrX	112405094	T	A	Satl1	0	70	A1663T	M555L	1
CIT6	chrX	120408389	T	G	Pcdh11x	0	60	.	.	1
CIT6	chrX	145472302	G	T	Amot	0	49	.	.	1
CIT6	chrX	150620845	T	C	Pfkfb1	24	18	.	.	0.428571
CIT6	chrX	161841514	C	T	Nhs	0	68	G2838A	T946T	1
CIT6	chrX	165326814	G	C	Glra2	0	57	C56G	T19R	1
CIT6	chrX	52388270	A	T	Gpc3	0	16	.	.	1
CIT6	chrX	66777278	G	T	Mir743b	2	62	.	.	0.96875
CIT6	chrX	7374001	G	C	Usp27x	54	15	C861G	C287W	0.217391
CIT6	chrX	75033103	G	C	Gab3	18	5	.	.	0.217391
CIT6	chrX	79505280	T	A	Cfap47	0	32	A1200T	S400S	1
CIT6	chrX	84818016	T	A	Dmd	0	45	.	.	1
CIT6	chrX	84944195	T	A	Dmd	0	57	T9114A	F3038L	1
CIT9	chr1	10993887	G	C	Prex2	10	5	G95C	G32A	0.333333
CIT9	chr1	11142698	T	G	Prex2	51	45	T1904G	L635R	0.46875
CIT9	chr1	125397578	T	C	Actr3	22	17	.	.	0.435897
CIT9	chr1	161251125	T	A	Prdx6	20	28	.	.	0.583333
CIT9	chr1	171635065	T	A	Slamf7	10	20	.	.	0.666667
CIT9	chr1	172369275	T	A	Kcnj10	11	8	T355A	F119I	0.421053
CIT9	chr1	174159389	T	C	Olfr420	33	32	T615C	H205H	0.492308
CIT9	chr1	174202534	T	C	Spta1	8	13	.	.	0.619048
CIT9	chr1	184617463	A	C	1700112H15Rik;4930488B22Rik	237	52	.	.	0.179931
CIT9	chr1	23848437	T	A	Smap1	25	16	A760T	M254L	0.390244
CIT9	chr1	51820110	T	A	Myo1b	45	33	.	.	0.423077
CIT9	chr1	53631524	A	T	Dnah7a	80	79	T1568A	I523K	0.496855
CIT9	chr1	58438288	T	A	Ppil3	15	16	.	.	0.516129
CIT9	chr1	66468446	C	A	Unc80	8	7	.	.	0.466667
CIT9	chr1	75312637	C	A	Dnpep	21	6	.	.	0.222222
CIT9	chr1	90821733	T	A	Col6a3	10	7	.	.	0.411765
CIT9	chr1	96832064	G	T	Slco4c1	24	30	C1542A	L514L	0.555556
CIT9	chr10	115217700	T	A	Tbc1d15	19	14	.	.	0.424242
CIT9	chr10	117696460	T	C	Mdm2	47	10	.	.	0.175439
CIT9	chr10	127546599	C	T	Lrp1	19	4	.	.	0.173913
CIT9	chr10	128548648	T	G	Rpl41	108	20	.	.	0.15625
CIT9	chr10	27231786	T	A	Lama2	13	24	.	.	0.648649
CIT9	chr10	6794931	T	A	Oprm1	30	22	.	.	0.423077
CIT9	chr10	76412588	T	A	Pcnt	23	21	A2696T	Q899L	0.477273
CIT9	chr10	76429217	T	A	Pcnt	77	41	A1058T	N353I	0.347458
CIT9	chr10	77022113	C	A	Gm10787	68	46	.	.	0.403509
CIT9	chr10	85960667	T	A	Bpifc	15	12	.	.	0.444444
CIT9	chr10	93995074	A	C	Vezt	43	7	.	.	0.14
CIT9	chr10	9768754	T	A	Stxbp5	10	10	.	.	0.5
CIT9	chr11	100257484	A	T	Krt17	47	31	T1130A	L377Q	0.397436
CIT9	chr11	101253784	G	T	Vps25	52	39	G30T	Q10H	0.428571
CIT9	chr11	102200587	A	C	Hdac5	54	13	.	.	0.19403
CIT9	chr11	105337691	A	T	Mrc2	25	14	A1895T	K632M	0.358974
CIT9	chr11	105390531	A	G	Marchf10	48	5	T927C	S309S	0.0943396
CIT9	chr11	107047212	T	A	Bptf	18	11	A7653T	P2551P	0.37931
CIT9	chr11	107047214	G	A	Bptf	18	11	C7651T	P2551S	0.37931
CIT9	chr11	110074094	A	T	Abca8a	27	36	T1376A	F459Y	0.571429
CIT9	chr11	115952063	T	C	Sap30bp	22	8	.	.	0.266667
CIT9	chr11	120471552	G	A	Hgs	17	6	G364A	E122K	0.26087
CIT9	chr11	28914670	A	T	Efemp1	45	57	A723T	P241P	0.558824
CIT9	chr11	4918086	G	A	Thoc5	39	5	.	.	0.113636
CIT9	chr11	51280313	G	A	Clk4	91	6	.	.	0.0618557
CIT9	chr11	53392807	A	T	Aff4	98	65	A1022T	Q341L	0.398773
CIT9	chr11	62596870	A	T	Trpv2	31	26	.	.	0.45614
CIT9	chr11	68556606	G	T	Mfsd6l	27	34	G282T	M94I	0.557377
CIT9	chr11	73344856	A	T	Spata22	4	18	.	.	0.818182
CIT9	chr11	78949981	A	T	Nos2	9	16	A1915T	T639S	0.64
CIT9	chr11	84399606	A	T	Acaca	35	29	A6961T	M2321L	0.453125
CIT9	chr11	8958802	A	T	Tns3;Hus1	10	10	.	.	0.5
CIT9	chr11	93923188	C	A	Mbtd1	44	5	C656A	S219Y	0.102041
CIT9	chr11	99228396	C	T	Smarce1	42	4	.	.	0.0869565
CIT9	chr12	103234546	A	C	Prima1	37	21	.	.	0.362069
CIT9	chr12	109650721	A	T	AF357359	25	47	.	.	0.652778
CIT9	chr12	114048553	A	G	Adam6a;Mir7094-1	230	36	.	.	0.135338
CIT9	chr12	118030403	C	G	Dnah11	75	9	G6907C	A2303P	0.107143
CIT9	chr12	31987846	C	T	Prkar2b	61	42	.	.	0.407767
CIT9	chr12	65012901	G	T	Togaram1	24	28	G4516T	G1506W	0.538462
CIT9	chr12	76103156	C	T	Syne2	5	7	.	.	0.583333
CIT9	chr12	84462461	A	T	Lin52	20	19	.	.	0.487179
CIT9	chr12	84570036	T	G	Vsx2	29	11	T94G	F32V	0.275
CIT9	chr13	103759318	T	A	Srek1	13	23	.	.	0.638889
CIT9	chr13	107032622	T	G	3830408C21Rik	79	4	.	.	0.0481928
CIT9	chr13	19677809	A	G	Nme8	28	9	.	.	0.243243
CIT9	chr13	23903224	A	G	Slc17a4	80	5	.	.	0.0588235
CIT9	chr13	41105454	A	G	Gcm2	113	58	T413C	V138A	0.339181
CIT9	chr13	4273000	C	A	Akr1c12	78	121	G609T	L203F	0.60804
CIT9	chr13	52508337	A	G	Diras2	58	7	.	.	0.107692
CIT9	chr13	55159270	C	A	Fgfr4	11	35	.	.	0.76087
CIT9	chr13	60212930	C	A	Gm5084	29	53	.	.	0.646341
CIT9	chr13	63868953	A	T	Ercc6l2	21	7	.	.	0.25
CIT9	chr13	66909023	T	C	Gm10767	85	16	.	.	0.158416
CIT9	chr13	66909025	A	T	Gm10767	85	16	.	.	0.158416
CIT9	chr13	92752488	C	T	Thbs4	40	5	G2696A	R899H	0.111111
CIT9	chr13	92756476	A	T	Thbs4	36	24	T2203A	Y735N	0.4
CIT9	chr14	103843043	A	G	Ednrb	32	27	T434C	L145P	0.457627
CIT9	chr14	121240086	T	A	Farp1	13	16	.	.	0.551724
CIT9	chr14	14857842	A	T	Nek10	23	24	A1290T	A430A	0.510638
CIT9	chr14	20416665	T	G	Cfap70	43	40	.	.	0.481928
CIT9	chr14	24003855	A	G	Kcnma1	11	5	T271C	L91L	0.3125
CIT9	chr14	32242238	A	T	Parg	40	101	A1610T	Q537L	0.716312
CIT9	chr14	32863860	T	A	Vstm4	10	9	T383A	V128E	0.473684
CIT9	chr14	47267981	C	A	Wdhd1	20	13	.	.	0.393939
CIT9	chr14	51911095	G	T	Ndrg2	15	27	C117A	D39E	0.642857
CIT9	chr14	65235645	G	C	Fzd3	32	27	C673G	L225V	0.457627
CIT9	chr14	65730898	G	A	Scara5	9	11	G619A	D207N	0.55
CIT9	chr15	100198854	G	C	Dip2b	41	8	.	.	0.163265
CIT9	chr15	101450350	A	C	Krt85;Krt88	15	4	.	.	0.210526
CIT9	chr15	103476016	C	A	Nckap1l	66	43	C1797A	N599K	0.394495
CIT9	chr15	12349452	T	C	Golph3	129	5	T557C	V186A	0.0373134
CIT9	chr15	31005111	C	A	Ctnnd2	16	21	.	.	0.567568
CIT9	chr15	37279747	A	T	Grhl2	13	26	.	.	0.666667
CIT9	chr15	4091259	A	G	Oxct1	80	55	A824G	Y275C	0.407407
CIT9	chr15	47753964	A	G	Csmd3	9	17	.	.	0.653846
CIT9	chr15	5118459	A	C	Snord72	200	21	.	.	0.0950226
CIT9	chr15	66671383	T	C	Tg	79	36	T145C	Y49H	0.313043
CIT9	chr15	66683589	T	A	Tg	10	4	.	.	0.285714
CIT9	chr15	76477693	A	C	Hsf1	28	4	A93C	T31T	0.125
CIT9	chr15	77023526	C	G	Mb	49	7	.	.	0.125
CIT9	chr15	79543691	T	A	Ddx17	48	28	.	.	0.368421
CIT9	chr15	85819477	A	T	Pkdrej	44	66	T2257A	W753R	0.6
CIT9	chr15	89557624	G	T	Shank3	4	12	.	.	0.75
CIT9	chr15	97010144	A	G	Slc38a4	50	79	T629C	I210T	0.612403
CIT9	chr15	97384188	T	A	Pced1b	61	28	T107A	L36Q	0.314607
CIT9	chr16	13790752	G	T	Rrn3	32	38	.	.	0.542857
CIT9	chr16	17509156	A	G	Lztr1	54	4	A129G	G43G	0.0689655
CIT9	chr16	19260500	T	A	Hira;Olfr164	60	51	.	.	0.459459
CIT9	chr16	22805677	T	A	Crygs	16	20	.	.	0.555556
CIT9	chr16	34034408	G	C	Kalrn	12	16	.	.	0.571429
CIT9	chr16	38362949	G	A	Popdc2	9	12	G293A	R98H	0.571429
CIT9	chr16	4294674	T	G	Adcy9	33	31	A2859C	A953A	0.484375
CIT9	chr16	45408805	C	A	Cd200	12	13	.	.	0.52
CIT9	chr16	96378073	T	C	Igsf5	36	36	.	.	0.5
CIT9	chr17	23360178	T	A	Vmn2r115	23	33	.	.	0.589286
CIT9	chr17	23669027	T	C	Thoc6	9	14	A894G	P298P	0.608696
CIT9	chr17	24964915	T	C	Cramp1l	94	60	A3725G	N1242S	0.38961
CIT9	chr17	25937226	C	G	Pigq	13	9	G227C	S76T	0.409091
CIT9	chr17	32202145	T	A	Brd4	8	8	.	.	0.5
CIT9	chr17	34646107	A	G	Fkbpl	12	18	A848G	H283R	0.6
CIT9	chr17	34699090	G	T	Tnxb	55	51	.	.	0.481132
CIT9	chr17	35033675	A	C	Msh5	29	43	T1055G	L352R	0.597222
CIT9	chr17	42411601	G	T	Ptchd4	47	4	.	.	0.0784314
CIT9	chr17	43300878	G	C	Adgrf1	61	4	.	.	0.0615385
CIT9	chr17	45545686	T	A	Tmem151b	19	24	A827T	E276V	0.55814
CIT9	chr17	45547025	G	A	Tmem151b	43	5	C294T	H98H	0.104167
CIT9	chr17	45547040	A	G	Tmem151b	39	4	T279C	N93N	0.0930233
CIT9	chr17	58888067	C	A	Pdzph1	38	8	G3192T	M1064I	0.173913
CIT9	chr17	67741955	T	G	Lama1	21	10	.	.	0.322581
CIT9	chr17	88694369	C	T	Gtf2a1l	14	16	C652T	L218F	0.533333
CIT9	chr17	8992370	C	T	1700010I14Rik	40	28	C350T	P117L	0.411765
CIT9	chr17	94747732	A	T	Mettl4	50	44	T278A	F93Y	0.468085
CIT9	chr18	13022070	C	A	Hrh4	30	30	C665A	S222Y	0.5
CIT9	chr18	22131430	G	C	Ccdc178	39	6	C359G	A120G	0.133333
CIT9	chr18	25168480	C	A	Tpgs2	41	27	.	.	0.397059
CIT9	chr18	37146450	A	G	Pcdhac2	19	27	A2482G	N828D	0.586957
CIT9	chr18	6439672	T	A	Epc1	65	62	A2139T	P713P	0.488189
CIT9	chr18	70241120	T	A	Dynap	51	39	A334T	T112S	0.433333
CIT9	chr18	71810657	T	G	Dcc	5	8	.	.	0.615385
CIT9	chr18	77135788	G	A	Pias2	108	6	G1345A	V449I	0.0526316
CIT9	chr18	84095261	A	C	Zadh2	52	13	A1061C	D354A	0.2
CIT9	chr19	11528454	T	A	Ms4a6b	9	7	.	.	0.4375
CIT9	chr19	11587904	T	A	Ms4a6d	18	20	.	.	0.526316
CIT9	chr19	11691099	G	T	Oosp1	12	10	.	.	0.454545
CIT9	chr19	13794923	G	T	Olfr1497	26	26	C687A	R229R	0.5
CIT9	chr19	23988371	T	A	Fam189a2	14	7	.	.	0.333333
CIT9	chr19	37439813	C	A	Hhex	14	7	.	.	0.333333
CIT9	chr19	37937835	T	A	Myof	35	25	.	.	0.416667
CIT9	chr19	41234551	T	A	Tm9sf3	6	10	.	.	0.625
CIT9	chr19	53445001	T	A	Mirt1	48	40	.	.	0.454545
CIT9	chr19	6920255	G	T	Esrra	24	4	C133A	R45S	0.142857
CIT9	chr19	8386532	T	A	Slc22a30	61	63	A690T	L230L	0.508065
CIT9	chr19	9885523	G	A	Incenp	47	37	C1166T	P389L	0.440476
CIT9	chr2	130737494	T	A	4930402H24Rik	15	24	.	.	0.615385
CIT9	chr2	131072664	C	A	Siglec1	32	20	G4531T	G1511W	0.384615
CIT9	chr2	13467677	T	G	Cubn	51	55	A1463C	Q488P	0.518868
CIT9	chr2	157395881	A	T	Manbal	25	10	.	.	0.285714
CIT9	chr2	168752437	C	T	Sall4	49	32	.	.	0.395062
CIT9	chr2	173156038	T	A	Pck1	36	33	T899A	L300Q	0.478261
CIT9	chr2	31990128	G	T	Nup214	9	7	.	.	0.4375
CIT9	chr2	34948941	A	T	Traf1	24	23	.	.	0.489362
CIT9	chr2	36568815	T	G	Olfr344	188	9	T216G	S72S	0.0456853
CIT9	chr2	5004141	A	C	Mcm10	126	8	T1016G	L339R	0.0597015
CIT9	chr2	51132428	T	C	Rnd3	26	37	A601G	T201A	0.587302
CIT9	chr2	58447742	T	A	Acvr1	12	18	.	.	0.6
CIT9	chr2	59496493	A	G	Dapl1	12	25	.	.	0.675676
CIT9	chr2	72971449	T	A	Sp3	67	63	A150T	T50T	0.484615
CIT9	chr2	84675874	A	C	Tmx2	45	11	.	.	0.196429
CIT9	chr2	89610091	T	C	Olfr1247	57	60	A10G	T4A	0.512821
CIT9	chr3	106573012	T	C	Dram2	148	9	T379C	S127P	0.0573248
CIT9	chr3	107964172	A	T	Gstm3	29	40	.	.	0.57971
CIT9	chr3	113558140	A	C	Amy1	46	45	T1299G	A433A	0.494505
CIT9	chr3	122823074	T	G	Pde5a	62	4	T1768G	L590V	0.0606061
CIT9	chr3	130549286	G	A	Col25a1	14	11	.	.	0.44
CIT9	chr3	64086608	T	C	Vmn2r1	51	48	T374C	M125T	0.484848
CIT9	chr3	69126782	A	G	Kpna4	31	5	T19C	L7L	0.138889
CIT9	chr3	92457221	T	C	Sprr3	163	13	A315G	P105P	0.0738636
CIT9	chr4	123105465	G	T	Bmp8b	42	7	G115T	E39X	0.142857
CIT9	chr4	126088443	A	T	Oscp1	1	48	.	.	0.979592
CIT9	chr4	127312447	C	G	Gja4	38	6	G522C	W174C	0.136364
CIT9	chr4	141581123	C	G	Fblim1	28	8	.	.	0.222222
CIT9	chr4	143726808	A	T	Pramel24	59	13	A485T	K162I	0.180556
CIT9	chr4	43446917	G	A	Tesk1	30	11	G1304A	R435H	0.268293
CIT9	chr4	45279410	A	T	Frmpd1	11	29	A2134T	S712C	0.725
CIT9	chr4	48639001	T	C	Tmeff1	169	77	T710C	L237S	0.313008
CIT9	chr4	68762176	C	A	Brinp1	34	19	G2116T	A706S	0.358491
CIT9	chr4	73741027	T	G	Rasef	70	32	A1004C	N335T	0.313725
CIT9	chr5	110691508	T	C	Ep400	22	15	.	.	0.405405
CIT9	chr5	123951801	A	T	Ccdc62	18	39	A1037T	E346V	0.684211
CIT9	chr5	124255157	T	A	Mphosph9	17	26	.	.	0.604651
CIT9	chr5	142114549	C	A	Sdk1	7	8	C4333A	P1445T	0.533333
CIT9	chr5	16618942	A	C	Hgf	39	32	A2121C	V707V	0.450704
CIT9	chr5	24182046	G	C	Nupl2	86	5	G245C	G82A	0.0549451
CIT9	chr5	29601189	A	C	Ube3c	83	18	A828C	Q276H	0.178218
CIT9	chr5	32893395	G	C	Depdc5	56	51	G504C	S168S	0.476636
CIT9	chr6	106489558	A	G	Cntn4	32	14	.	.	0.304348
CIT9	chr6	122238035	T	C	Mug-ps1	111	14	.	.	0.112
CIT9	chr6	125036529	A	T	Zfp384	18	18	A1376T	Q459L	0.5
CIT9	chr6	128566834	T	C	A2ml1	52	8	.	.	0.133333
CIT9	chr6	132893165	C	T	Tas2r113	87	12	C155T	A52V	0.121212
CIT9	chr6	132957811	T	C	Tas2r131	59	9	A34G	T12A	0.132353
CIT9	chr6	140028259	C	A	Plcz1	81	14	.	.	0.147368
CIT9	chr6	23969831	A	T	Tas2r118	106	5	T230A	L77X	0.045045
CIT9	chr6	24503870	A	G	Iqub	52	9	T402C	I134I	0.147541
CIT9	chr6	49446301	A	G	Stk31	36	19	.	.	0.345455
CIT9	chr6	70878904	A	G	Eif2ak3	50	27	A691G	I231V	0.350649
CIT9	chr6	72349139	A	G	0610030E20Rik	39	8	.	.	0.170213
CIT9	chr6	83519852	A	T	Actg2	39	18	T721A	Y241N	0.315789
CIT9	chr6	86741885	C	A	Anxa4	54	4	G851T	R284L	0.0689655
CIT9	chr6	87076230	A	T	Gfpt1	21	57	.	.	0.730769
CIT9	chr6	91773850	G	T	Grip2	23	11	C2516A	P839Q	0.323529
CIT9	chr7	102097830	G	A	Art5	25	20	C741T	L247L	0.444444
CIT9	chr7	104341661	A	G	Trim12c	97	65	.	.	0.401235
CIT9	chr7	114223245	T	A	Copb1	1	43	A2248T	S750C	0.977273
CIT9	chr7	120216316	T	G	Abca14	11	12	T786G	I262M	0.521739
CIT9	chr7	120340491	T	A	Abca15	0	43	.	.	1
CIT9	chr7	126372117	A	G	Spns1	19	4	T996C	T332T	0.173913
CIT9	chr7	126372126	A	G	Spns1	16	4	T987C	T329T	0.2
CIT9	chr7	126395961	G	C	Nfatc2ip	94	9	C414G	C138W	0.0873786
CIT9	chr7	126768736	C	A	Gdpd3	29	15	.	.	0.340909
CIT9	chr7	141192550	T	A	Hras	0	66	A182T	Q61L	1
CIT9	chr7	19014456	A	T	Foxa3	0	43	T744A	T248T	1
CIT9	chr7	27668419	C	T	Map3k10	46	4	G793A	G265R	0.08
CIT9	chr7	28075322	G	T	Fcgbp	47	41	G320T	R107L	0.465909
CIT9	chr7	35714150	T	A	Dpy19l3	3	81	A1065T	T355T	0.964286
CIT9	chr7	4942860	A	G	Ssc5d	41	4	A2890G	R964G	0.0888889
CIT9	chr7	56729252	T	C	Gabrg3	82	5	.	.	0.0574713
CIT9	chr7	6233903	C	A	Zscan5b	19	33	C650A	P217H	0.634615
CIT9	chr7	86921400	G	T	Vmn2r78	87	100	G1125T	W375C	0.534759
CIT9	chr8	12279888	C	A	Tex29;Sox1ot	45	11	.	.	0.196429
CIT9	chr8	128493147	C	T	Nrp1	28	32	C2024T	P675L	0.533333
CIT9	chr8	14961151	A	T	Arhgef10	20	19	A1573T	R525W	0.487179
CIT9	chr8	47822746	G	A	Cldn24	39	43	G604A	A202T	0.52439
CIT9	chr8	69890846	T	C	Yjefn3	41	4	.	.	0.0888889
CIT9	chr8	70108197	T	A	Ncan	37	26	A2119T	S707C	0.412698
CIT9	chr8	70652584	C	T	Pgpep1	10	10	.	.	0.5
CIT9	chr8	70700014	A	G	Jund	23	4	A813G	K271K	0.148148
CIT9	chr8	75058454	C	T	Tom1	93	77	C913T	R305X	0.452941
CIT9	chr8	82042056	T	G	Inpp4b	23	25	.	.	0.520833
CIT9	chr8	93985364	G	A	Amfr	36	35	C937T	R313X	0.492958
CIT9	chr8	94823124	C	A	Ciapin1	20	13	G903T	L301L	0.393939
CIT9	chr9	35213194	A	G	Srpr	46	7	A591G	G197G	0.132075
CIT9	chr9	39646875	T	C	Olfr961	125	12	T148C	S50P	0.0875912
CIT9	chr9	44818373	T	G	Kmt2a	60	7	A10646C	K3549T	0.104478
CIT9	chr9	4519486	C	T	Gria4	42	40	G726A	L242L	0.487805
CIT9	chr9	58025490	T	C	Cyp11a1	37	26	.	.	0.412698
CIT9	chr9	66416210	T	G	Herc1	92	8	T4005G	D1335E	0.08
CIT9	chrX	151892057	A	T	Huwe1	0	55	A5479T	I1827F	1
CIT9	chrX	23285254	T	G	Klhl13	2	41	.	.	0.953488
CIT9	chrX	37901621	T	A	Rhox9	1	118	A59T	E20V	0.991597
CIT9	chrX	64272947	A	G	Slitrk4	0	18	T113C	V38A	1
CIT9	chrX	72591559	T	A	Mir105	1	53	.	.	0.981481
CIT9	chrX	73795438	G	A	Pdzd4	0	12	C918T	I306I	1
CIT9	chrX	8587004	T	A	Ssxb3	0	140	A357T	V119V	1
CIT16	chr1	127306768	A	G	Mgat5	36	28	.	.	0.4375
CIT16	chr1	133293901	A	T	Plekha6	30	53	.	.	0.638554
CIT16	chr1	172175572	A	T	Dcaf8	67	65	A936T	P312P	0.492424
CIT16	chr1	175698761	A	T	Wdr64	32	29	.	.	0.47541
CIT16	chr1	176868374	G	T	Sdccag8	46	44	.	.	0.488889
CIT16	chr1	180072544	G	T	Cdc42bpa	16	26	.	.	0.619048
CIT16	chr1	185464036	A	T	Slc30a10	18	24	.	.	0.571429
CIT16	chr1	188400132	A	G	Ush2a	77	47	A2550G	G850G	0.379032
CIT16	chr1	30946028	T	A	Gm13363	32	48	.	.	0.6
CIT16	chr1	36412943	T	G	Fer1l5	17	18	.	.	0.514286
CIT16	chr1	39287440	A	T	Npas2	46	38	.	.	0.452381
CIT16	chr1	45436398	C	T	Col5a2	50	35	G377A	R126H	0.411765
CIT16	chr1	46647099	G	T	Dnah7c	142	20	G5512T	D1838Y	0.123457
CIT16	chr1	53626937	T	A	Dnah7a	21	31	.	.	0.596154
CIT16	chr1	56637459	C	T	Hsfy2	8	13	.	.	0.619048
CIT16	chr1	87209246	A	T	Chrng	20	19	.	.	0.487179
CIT16	chr1	90803644	C	A	Col6a3	19	35	G3065T	R1022L	0.648148
CIT16	chr1	96997258	C	T	Slco6b1	57	40	.	.	0.412371
CIT16	chr10	108500596	A	T	Syt1	70	40	T1201A	W401R	0.363636
CIT16	chr10	111492052	C	T	Nap1l1	107	15	.	.	0.122951
CIT16	chr10	117054909	C	A	Cct2	137	81	G1303T	A435S	0.37156
CIT16	chr10	118860946	T	A	Dyrk2	39	37	A406T	T136S	0.486842
CIT16	chr10	41922682	G	T	Armc2	38	39	C2130A	I710I	0.506494
CIT16	chr10	51716041	C	A	Rfx6	61	65	C379A	L127I	0.515873
CIT16	chr10	77929921	A	G	Trpm2	26	18	T2689C	S897P	0.409091
CIT16	chr10	80522123	T	A	Atp8b3	31	39	A3174T	T1058T	0.557143
CIT16	chr10	86918746	A	T	Stab2	45	16	.	.	0.262295
CIT16	chr10	97494931	A	T	Dcn	27	26	.	.	0.490566
CIT16	chr11	100027432	A	T	Krt33b	53	58	.	.	0.522523
CIT16	chr11	107626549	A	T	Helz	24	27	A1910T	Q637L	0.529412
CIT16	chr11	107670687	A	T	Helz	36	30	.	.	0.454545
CIT16	chr11	116668092	G	T	Prcd	27	22	.	.	0.44898
CIT16	chr11	119916765	A	T	Mir5098	28	15	.	.	0.348837
CIT16	chr11	121603053	A	G	Tbcd	52	44	A2768G	H923R	0.458333
CIT16	chr11	25329975	T	A	4933427E13Rik	39	28	.	.	0.41791
CIT16	chr11	34054290	T	G	4930469K13Rik	40	33	.	.	0.452055
CIT16	chr11	54998595	G	A	Anxa6	35	8	C996T	F332F	0.186047
CIT16	chr11	6515800	G	A	Myo1g	15	15	.	.	0.5
CIT16	chr11	67369294	T	A	Myh13	16	23	.	.	0.589744
CIT16	chr11	67709760	T	C	Glp2r	14	14	A1262G	H421R	0.5
CIT16	chr11	69305707	T	A	Cntrob	13	11	.	.	0.458333
CIT16	chr11	99538768	C	A	Krt40	6	14	G739T	E247X	0.7
CIT16	chr12	100918350	T	A	Ccdc88c	33	32	A4720T	S1574C	0.492308
CIT16	chr12	107917206	C	A	Bcl11b	17	8	G267T	L89L	0.32
CIT16	chr12	109563693	C	T	Meg3;Mir770	6	8	.	.	0.571429
CIT16	chr12	114616058	A	C	Mir7094-2;Gm30948	152	131	.	.	0.462898
CIT16	chr12	114879983	T	A	Mir7094-2;Gm30948	85	25	.	.	0.227273
CIT16	chr12	84931710	G	A	Arel1	49	29	C1147T	P383S	0.371795
CIT16	chr12	85308814	C	A	Nek9	51	5	.	.	0.0892857
CIT16	chr12	87257379	C	A	Vipas39	52	40	.	.	0.434783
CIT16	chr13	104220106	T	A	Ppwd1	9	9	A900T	S300S	0.5
CIT16	chr13	57696190	A	C	Spock1	24	5	.	.	0.172414
CIT16	chr13	62383043	T	G	Gm3604	129	150	.	.	0.537634
CIT16	chr13	63527184	T	A	Ptch1	38	43	A2468T	Q823L	0.530864
CIT16	chr13	6605701	T	A	Pfkp	44	40	A895T	T299S	0.47619
CIT16	chr14	12705861	C	A	Cadps	27	15	.	.	0.357143
CIT16	chr14	14937528	G	A	Nek10	13	18	.	.	0.580645
CIT16	chr14	24003855	A	G	Kcnma1	22	4	T271C	L91L	0.153846
CIT16	chr14	45504428	T	A	Fermt2	8	5	.	.	0.384615
CIT16	chr14	59794034	C	A	Atp8a2	25	4	.	.	0.137931
CIT16	chr14	66156896	C	G	Ptk2b	7	6	.	.	0.461538
CIT16	chr14	8220036	A	T	Kctd6	4	10	.	.	0.714286
CIT16	chr14	97828250	C	T	Dach1	58	30	G1984A	V662I	0.340909
CIT16	chr15	21237860	G	T	Cdh12	60	47	G180T	Q60H	0.439252
CIT16	chr15	21237907	G	T	Cdh12	48	38	G227T	G76V	0.44186
CIT16	chr15	44512802	T	A	Pkhd1l1	20	16	T2859A	A953A	0.444444
CIT16	chr15	44746368	T	A	Sybu	32	28	A119T	Q40L	0.466667
CIT16	chr15	4763508	A	G	C6	48	47	A1094G	Y365C	0.494737
CIT16	chr15	48011245	A	C	Csmd3	28	16	.	.	0.363636
CIT16	chr15	51797506	G	A	Eif3h	11	8	.	.	0.421053
CIT16	chr15	77050875	G	A	Apol6	25	21	G343A	G115R	0.456522
CIT16	chr15	8312348	T	C	Nipbl	72	25	A5939G	E1980G	0.257732
CIT16	chr15	85117079	T	A	Fam118a	203	184	.	.	0.475452
CIT16	chr15	91747670	T	A	Lrrk2	25	31	T3796A	C1266S	0.553571
CIT16	chr15	9177669	C	G	Lmbrd2	82	59	C1454G	T485S	0.41844
CIT16	chr15	99427643	C	T	Nckap5l	11	7	G978A	Q326Q	0.388889
CIT16	chr16	14204232	T	A	Myh11	14	5	.	.	0.263158
CIT16	chr16	30355761	T	A	Atp13a3	29	28	A745T	I249F	0.491228
CIT16	chr16	35658293	C	A	Sema5b	53	30	C1611A	I537I	0.361446
CIT16	chr16	45577959	C	G	Slc9c1	15	11	.	.	0.423077
CIT16	chr16	49221412	A	G	1700026J12Rik	19	16	.	.	0.457143
CIT16	chr16	91044088	A	G	Paxbp1	15	4	T267C	N89N	0.210526
CIT16	chr16	94762603	T	A	Kcnj6	64	81	A1035T	E345D	0.558621
CIT16	chr17	17971118	T	A	Fpr3	95	120	T650A	V217D	0.55814
CIT16	chr17	18256882	A	G	Vmn2r94	27	27	.	.	0.5
CIT16	chr17	20624764	G	C	Fpr-rs3	101	90	C114G	V38V	0.471204
CIT16	chr17	23559367	C	A	6330415G19Rik	35	4	.	.	0.102564
CIT16	chr17	27086917	G	A	Itpr3	13	22	G448A	V150M	0.628571
CIT16	chr17	30739577	A	T	Dnah8	52	38	A6392T	Q2131L	0.422222
CIT16	chr17	31848094	T	A	Sik1	6	15	A1551T	E517D	0.714286
CIT16	chr17	32522247	A	T	Cyp4f17	53	18	.	.	0.253521
CIT16	chr17	33911684	A	T	Daxx	17	11	A672T	P224P	0.392857
CIT16	chr17	34145567	A	C	H2-DMb2	12	4	.	.	0.25
CIT16	chr17	34844844	G	T	Skiv2l	17	10	.	.	0.37037
CIT16	chr17	42796187	T	C	Cd2ap	20	20	.	.	0.5
CIT16	chr17	57224338	C	T	C3	25	12	G955A	A319T	0.324324
CIT16	chr18	12213433	C	T	Npc1	18	12	G705A	T235T	0.4
CIT16	chr18	38933910	A	C	Gm5820	39	50	A258C	S86S	0.561798
CIT16	chr18	42550094	A	T	Tcerg1	55	55	A1815T	K605N	0.5
CIT16	chr18	44018835	G	C	Spink5	17	15	.	.	0.46875
CIT16	chr18	77017604	A	G	Katnal2	21	19	T146C	L49S	0.475
CIT16	chr18	80891872	G	A	Atp9b	125	11	C607T	R203C	0.0808824
CIT16	chr19	11504727	C	A	Gm8369	52	61	.	.	0.539823
CIT16	chr19	11618928	T	A	Ms4a2	28	40	A436T	N146Y	0.588235
CIT16	chr19	13768391	C	T	Olfr1495	30	20	C48T	F16F	0.4
CIT16	chr19	43755530	T	C	Cutc	11	6	.	.	0.352941
CIT16	chr19	44407278	A	T	Scd1	5	9	.	.	0.642857
CIT16	chr19	45451167	T	A	Btrc	129	34	.	.	0.208589
CIT16	chr19	4745721	C	T	Sptbn2	38	4	.	.	0.0952381
CIT16	chr19	47949383	T	A	Cfap58	17	10	T695A	M232K	0.37037
CIT16	chr19	48797566	T	G	Sorcs3	18	14	.	.	0.4375
CIT16	chr19	5608865	T	G	Kat5	80	7	A477C	P159P	0.0804598
CIT16	chr19	5608868	G	A	Kat5	81	7	C474T	I158I	0.0795455
CIT16	chr19	5700539	C	A	Map3k11	16	4	.	.	0.2
CIT16	chr19	6964510	G	C	Plcb3	22	13	C875G	S292C	0.371429
CIT16	chr2	101585296	T	A	Iftap	66	88	A311T	H104L	0.571429
CIT16	chr2	12400983	T	A	Mindy3	44	48	.	.	0.521739
CIT16	chr2	127433973	T	A	Gpat2	12	14	T1670A	L557Q	0.538462
CIT16	chr2	130396239	G	T	Cpxm1	27	11	.	.	0.289474
CIT16	chr2	157192095	T	A	Rbl1	13	12	.	.	0.48
CIT16	chr2	157993515	C	A	Tti1	36	4	G2822T	S941I	0.1
CIT16	chr2	165112410	C	T	Cdh22	26	4	G2190A	S730S	0.133333
CIT16	chr2	180191224	T	A	Lama5	12	18	.	.	0.6
CIT16	chr2	180638671	G	A	Tcfl5	17	4	.	.	0.190476
CIT16	chr2	26978449	T	A	Adamts13	58	46	.	.	0.442308
CIT16	chr2	34957918	C	T	Traf1	19	26	.	.	0.577778
CIT16	chr2	41111134	G	T	Lrp1b	17	22	.	.	0.564103
CIT16	chr2	60420340	T	C	Pla2r1	41	34	.	.	0.453333
CIT16	chr2	65316946	C	A	Slc38a11	45	40	G1186T	D396Y	0.470588
CIT16	chr2	72055136	T	A	Rapgef4	23	18	.	.	0.439024
CIT16	chr2	77188604	T	A	Sestd1	37	30	A1857T	P619P	0.447761
CIT16	chr2	86159632	G	A	Olfr1042	148	56	C737T	T246I	0.27451
CIT16	chr2	86356115	T	G	Olfr1056	87	92	A266C	K89T	0.513966
CIT16	chr2	91165525	T	C	Madd	12	12	.	.	0.5
CIT16	chr2	9952089	T	A	Taf3	28	26	A1266T	T422T	0.481481
CIT16	chr3	101864404	G	T	Slc22a15	16	4	.	.	0.2
CIT16	chr3	114181470	T	A	Col11a1	6	8	.	.	0.571429
CIT16	chr3	127687538	A	C	Alpk1	50	49	.	.	0.494949
CIT16	chr3	135826680	A	T	Slc39a8	6	5	A209T	H70L	0.454545
CIT16	chr3	159934305	A	T	Wls	68	48	A1571T	H524L	0.413793
CIT16	chr3	51277281	A	G	4930577N17Rik	53	4	.	.	0.0701754
CIT16	chr3	65739850	T	C	Lekr1	38	21	T728C	L243P	0.355932
CIT16	chr3	82008374	T	C	Asic5	13	10	.	.	0.434783
CIT16	chr3	89052745	A	T	Ash1l	28	19	A6783T	Q2261H	0.404255
CIT16	chr3	89997777	T	G	Hax1	46	48	A202C	S68R	0.510638
CIT16	chr3	98428178	C	T	Zfp697	17	4	C1258T	L420L	0.190476
CIT16	chr4	118230831	T	A	Ptprf	16	14	A2177T	H726L	0.466667
CIT16	chr4	118257452	C	A	Ptprf	23	4	.	.	0.148148
CIT16	chr4	122700626	A	C	9530002B09Rik	15	8	.	.	0.347826
CIT16	chr4	124860269	C	G	Maneal	7	18	.	.	0.72
CIT16	chr4	124922056	T	A	Cdca8	69	66	A462T	R154S	0.488889
CIT16	chr4	128338765	T	A	Csmd2	8	5	.	.	0.384615
CIT16	chr4	128508752	T	A	Csmd2	10	11	.	.	0.52381
CIT16	chr4	136007075	C	A	Eloa	35	32	.	.	0.477612
CIT16	chr4	138801409	A	T	Pla2g5	53	43	T235A	C79S	0.447917
CIT16	chr4	141703106	T	A	Ddi2	41	25	.	.	0.378788
CIT16	chr4	148496215	T	A	Angptl7	22	40	A954T	G318G	0.645161
CIT16	chr4	149659984	T	A	Pik3cd	11	8	.	.	0.421053
CIT16	chr4	154171178	A	T	Megf6	14	14	.	.	0.5
CIT16	chr4	154885571	C	T	Mmel1	46	38	C660T	I220I	0.452381
CIT16	chr4	155951485	C	A	Ube2j2	217	7	C145A	R49R	0.03125
CIT16	chr4	32716066	A	G	Mdn1	77	51	A6247G	K2083E	0.398438
CIT16	chr4	42871462	A	C	4930578G10Rik	28	17	.	.	0.377778
CIT16	chr4	46991189	G	A	Gabbr2	14	17	C237T	A79A	0.548387
CIT16	chr4	6380948	T	A	Sdcbp	41	5	.	.	0.108696
CIT16	chr4	6380956	A	T	Sdcbp	46	5	.	.	0.0980392
CIT16	chr5	10245242	A	T	Grm3;Gm6455	74	48	.	.	0.393443
CIT16	chr5	122742204	C	A	Camkk2	49	4	G1348T	G450W	0.0754717
CIT16	chr5	129201042	T	A	Adgrd1	8	8	.	.	0.5
CIT16	chr5	143990658	G	A	Ccz1	17	29	C1367T	A456V	0.630435
CIT16	chr5	145469420	C	G	Cyp3a16	21	5	.	.	0.192308
CIT16	chr5	21561255	A	T	Lrrc17	40	18	A734T	H245L	0.310345
CIT16	chr5	22500123	A	C	Orc5	15	34	.	.	0.693878
CIT16	chr5	30778866	A	T	Dpysl5	59	25	.	.	0.297619
CIT16	chr5	38319902	A	T	Drd5	38	22	A237T	V79V	0.366667
CIT16	chr5	69519336	A	G	Yipf7	36	4	T459C	S153S	0.1
CIT16	chr5	70754230	T	A	Gabrg1	14	24	A1190T	Q397L	0.631579
CIT16	chr5	87066395	G	T	Ugt2b36	89	44	C1389A	F463L	0.330827
CIT16	chr6	106782859	A	T	Crbn	40	48	.	.	0.545455
CIT16	chr6	121662333	C	G	A2m	42	25	.	.	0.373134
CIT16	chr6	13166431	T	C	Vwde	42	65	.	.	0.607477
CIT16	chr6	141825150	T	A	Slco1a4	199	37	A739T	I247F	0.15678
CIT16	chr6	143835148	T	A	Sox5	10	7	.	.	0.411765
CIT16	chr6	145246769	C	G	Kras	102	44	G37C	G13R	0.30137
CIT16	chr6	147107776	A	C	Klhl42	42	32	A1112C	K371T	0.432432
CIT16	chr6	147107975	C	T	Klhl42	89	48	C1311T	D437D	0.350365
CIT16	chr6	18220749	G	T	Cftr	33	10	.	.	0.232558
CIT16	chr6	23344155	G	C	Cadps2	52	5	.	.	0.0877193
CIT16	chr6	29490609	T	A	Kcp	10	16	.	.	0.615385
CIT16	chr6	41521796	C	A	Prss2	97	58	.	.	0.374194
CIT16	chr6	42790894	T	A	Olfr452	79	98	T854A	L285Q	0.553672
CIT16	chr6	52202608	G	A	Hoxa5	48	7	C786T	A262A	0.127273
CIT16	chr6	54483879	G	T	Wipf3	24	4	G311T	G104V	0.142857
CIT16	chr6	70889605	G	T	Eif2ak3	44	27	.	.	0.380282
CIT16	chr6	8175348	T	A	Col28a1	51	59	A499T	K167X	0.536364
CIT16	chr6	92807088	T	A	Adamts9	25	42	A4784T	Q1595L	0.626866
CIT16	chr7	106824252	G	T	Olfr702	35	22	C273A	T91T	0.385965
CIT16	chr7	107823309	T	G	Olfr469	147	73	A159C	R53S	0.331818
CIT16	chr7	120772159	A	C	Vwa3a	14	26	A639C	T213T	0.65
CIT16	chr7	132972765	A	T	Zranb1	22	50	.	.	0.694444
CIT16	chr7	13624164	G	T	Sult2a5	105	39	G120T	L40F	0.270833
CIT16	chr7	141192906	C	A	Hras	16	11	G35T	G12V	0.407407
CIT16	chr7	15758001	G	T	Obox5	104	47	G340T	D114Y	0.311258
CIT16	chr7	19052471	C	A	Sympk	44	4	C2998A	R1000R	0.0833333
CIT16	chr7	19052491	C	G	Sympk	43	4	C3018G	L1006L	0.0851064
CIT16	chr7	27375467	A	C	Sptbn4	11	7	T518G	L173R	0.388889
CIT16	chr7	28137029	A	T	9530053A07Rik	40	20	.	.	0.333333
CIT16	chr7	30519031	G	T	Arhgap33os	17	13	.	.	0.433333
CIT16	chr7	40902515	G	A	Vstm2b	35	18	G383A	R128H	0.339623
CIT16	chr7	41425200	A	C	Vmn2r57	25	7	.	.	0.21875
CIT16	chr7	43802281	G	T	Klk8	15	5	.	.	0.25
CIT16	chr7	46774881	G	C	Hps5	53	18	C1567G	P523A	0.253521
CIT16	chr7	67226018	C	T	Lysmd4	29	69	C428T	T143I	0.704082
CIT16	chr7	68619856	G	T	Gm5334	52	31	.	.	0.373494
CIT16	chr7	83895726	A	T	Mesd	26	46	A302T	Q101L	0.638889
CIT16	chr7	97686037	A	C	Rsf1os2	5	11	.	.	0.6875
CIT16	chr8	104623493	C	A	Cdh16	18	21	.	.	0.538462
CIT16	chr8	105842718	C	A	Tsnaxip1	55	57	C1576A	L526M	0.508929
CIT16	chr8	126298879	T	C	Slc35f3	16	27	.	.	0.627907
CIT16	chr8	25006155	T	C	Adam9	27	14	.	.	0.341463
CIT16	chr8	33546198	T	A	Hmgb1-rs17;Tex15	86	69	.	.	0.445161
CIT16	chr8	70676548	C	T	Lsm4	55	50	.	.	0.47619
CIT16	chr8	70699510	C	G	Jund	5	7	C309G	S103R	0.583333
CIT16	chr8	71603814	G	C	Niban3	21	25	G1157C	R386P	0.543478
CIT16	chr8	91299325	T	A	Rpgrip1l	32	41	A680T	H227L	0.561644
CIT16	chr8	93266006	T	A	Ces1f	8	12	.	.	0.6
CIT16	chr8	94138166	A	T	Mt4	27	28	.	.	0.509091
CIT16	chr8	95699952	T	A	Ndrg4	10	5	.	.	0.333333
CIT16	chr9	106938131	G	T	Dock3	57	28	C3659A	T1220N	0.329412
CIT16	chr9	107524374	A	T	Cacna2d2	17	40	.	.	0.701754
CIT16	chr9	108069193	T	C	Rnf123	28	4	A858G	L286L	0.125
CIT16	chr9	108069203	T	C	Rnf123	25	4	A848G	Q283R	0.137931
CIT16	chr9	108499212	G	C	Usp19	48	30	.	.	0.384615
CIT16	chr9	109690711	A	T	Fbxw18	16	20	.	.	0.555556
CIT16	chr9	110167706	A	T	Smarcc1	52	13	A891T	Q297H	0.2
CIT16	chr9	110815604	A	T	Prss44	32	9	.	.	0.219512
CIT16	chr9	113672632	T	A	Pdcd6ip	9	21	.	.	0.7
CIT16	chr9	119485756	C	G	Scn5a	17	22	G5885C	R1962P	0.564103
CIT16	chr9	119560332	T	C	Scn5a	23	58	A322G	T108A	0.716049
CIT16	chr9	15599694	A	T	Deup1	30	12	.	.	0.285714
CIT16	chr9	19318936	T	C	Olfr844	45	30	.	.	0.4
CIT16	chr9	4424269	G	C	Gria4	47	5	.	.	0.0961538
CIT16	chr9	46279731	G	T	Zpr1	61	37	G1155T	Q385H	0.377551
CIT16	chr9	48591917	G	A	Nnmt	14	29	.	.	0.674419
CIT16	chr9	82928261	G	T	Phip	17	6	.	.	0.26087
CIT16	chr9	86526981	A	T	Dop1a	24	8	.	.	0.25
CIT16	chr9	87206798	C	A	Cep162	7	8	.	.	0.533333
CIT16	chrX	126906234	G	T	4932411N23Rik;Gm382	44	37	.	.	0.45679
CIT16	chrX	134203648	T	A	Arl13a	49	36	T590A	L197Q	0.423529
CIT16	chrX	136076566	A	T	Nxf3	9	11	.	.	0.55
CIT16	chrX	137015230	A	G	Slc25a53	43	21	.	.	0.328125
CIT16	chrX	151570455	G	T	Phf8	33	16	.	.	0.326531
CIT16	chrX	152613530	A	T	Shroom2	42	61	T984A	N328K	0.592233
CIT16	chrX	49493368	G	A	Arhgap36	25	29	G141A	E47E	0.537037
CIT16	chrX	52057089	A	T	Gpc4	23	43	.	.	0.651515
CIT16	chrX	6944617	A	T	Dgkk	36	21	.	.	0.368421
CIT16	chrX	6979968	C	A	Ccnb3	72	54	.	.	0.428571
CIT16	chrX	74386683	A	T	Fam3a	59	55	T494A	L165Q	0.482456
CIT16	chrX	94253082	A	T	Klhl15	37	35	A661T	N221Y	0.486111
CIT17	chr1	132515519	C	T	Cntn2	46	31	.	.	0.402597
CIT17	chr1	155132576	A	T	Mr1	66	52	T439A	C147S	0.440678
CIT17	chr1	172099648	A	T	Copa	47	51	.	.	0.520408
CIT17	chr1	172257506	A	G	Atp1a4	15	14	.	.	0.482759
CIT17	chr1	191082329	A	T	Nsl1	33	15	A726T	T242T	0.3125
CIT17	chr1	25074789	T	C	Adgrb3	75	65	A4276G	K1426E	0.464286
CIT17	chr1	34174062	A	T	Gm26788	20	11	.	.	0.354839
CIT17	chr1	65345238	G	C	Pth2r	21	27	.	.	0.5625
CIT17	chr1	69827168	T	A	Spag16	23	6	.	.	0.206897
CIT17	chr1	72601301	A	T	Smarcal1	19	32	.	.	0.627451
CIT17	chr1	88088486	T	A	Ugt1a8	221	178	T620A	V207E	0.446115
CIT17	chr1	91431074	G	T	Per2	42	35	C1688A	A563D	0.454545
CIT17	chr1	92589083	T	A	Olfr1412	145	142	T752A	L251X	0.494774
CIT17	chr10	106474863	T	A	Ppfia2	28	21	T230A	L77Q	0.428571
CIT17	chr10	109852536	T	A	Nav3	24	26	A1879T	N627Y	0.52
CIT17	chr10	116796163	T	A	Myrfl	28	17	.	.	0.377778
CIT17	chr10	119203225	C	A	Cand1	14	17	.	.	0.548387
CIT17	chr10	123175963	C	T	Usp15	51	54	G228A	A76A	0.514286
CIT17	chr10	128802132	C	A	Tmem198b	15	15	G561T	L187L	0.5
CIT17	chr10	130387940	T	A	Vmn2r84	211	176	A1561T	R521W	0.45478
CIT17	chr10	39070213	T	C	Lama4	6	11	.	.	0.647059
CIT17	chr10	51725436	G	T	Rfx6	79	69	G1160T	R387I	0.466216
CIT17	chr10	61861991	T	C	Col13a1	30	23	.	.	0.433962
CIT17	chr10	78447911	T	A	Pdxk	137	79	A448T	N150Y	0.365741
CIT17	chr10	79479307	T	A	Vmn2r83	28	37	.	.	0.569231
CIT17	chr10	9841956	T	C	Stxbp5	95	124	.	.	0.56621
CIT17	chr11	106245408	G	T	Ddx42	58	51	G1198T	E400X	0.46789
CIT17	chr11	109942376	A	G	Abca8b	102	69	.	.	0.403509
CIT17	chr11	11116536	C	G	Vwc2	7	6	C623G	P208R	0.461538
CIT17	chr11	120580023	G	T	Arhgdia	44	32	C218A	T73N	0.421053
CIT17	chr11	3188819	A	C	Sfi1	2524	35	.	.	0.0136772
CIT17	chr11	4427165	A	T	Hormad2	22	29	.	.	0.568627
CIT17	chr11	51736436	T	C	Sec24a	18	17	A648G	P216P	0.485714
CIT17	chr11	60407354	T	A	Atpaf2	128	116	A47T	Q16L	0.47541
CIT17	chr11	61157290	T	A	Usp22	25	20	.	.	0.444444
CIT17	chr11	6273868	T	A	Tmed4	57	65	A407T	Q136L	0.532787
CIT17	chr11	62784899	T	C	Zfp286	62	64	A89G	Y30C	0.507937
CIT17	chr11	67064061	G	A	Sco1	38	26	.	.	0.40625
CIT17	chr11	69834197	G	C	Nlgn2	14	10	C242G	A81G	0.416667
CIT17	chr11	78314026	A	T	Spag5	6	7	.	.	0.538462
CIT17	chr11	80223813	G	A	Rhot1	23	23	.	.	0.5
CIT17	chr11	83186816	T	A	Slfn4	162	123	T429A	P143P	0.431579
CIT17	chr11	84245183	G	T	Acaca	72	62	.	.	0.462687
CIT17	chr11	86486685	A	T	Rnft1	74	41	A424T	T142S	0.356522
CIT17	chr11	86757196	T	G	Cltc	19	16	.	.	0.457143
CIT17	chr11	94951609	G	T	Col1a1	43	46	G4352T	C1451F	0.516854
CIT17	chr12	105661133	C	T	Atg2b	92	100	G1594A	V532I	0.520833
CIT17	chr12	86754370	G	A	Lrrc74a	142	5	G994A	A332T	0.0340136
CIT17	chr13	113096037	A	G	Gzma	167	39	.	.	0.18932
CIT17	chr13	6552648	C	T	Pitrm1	45	25	C171T	P57P	0.357143
CIT17	chr13	74038086	G	T	Cep72	15	15	.	.	0.5
CIT17	chr13	74353053	C	T	Ccdc127	116	5	.	.	0.0413223
CIT17	chr13	81583954	G	C	Adgrv1	10	24	.	.	0.705882
CIT17	chr14	103823064	G	A	Ednrb	57	61	C792T	A264A	0.516949
CIT17	chr14	118975092	A	T	Dnajc3	30	31	.	.	0.508197
CIT17	chr14	119869118	C	T	Hs6st3	24	20	C937T	L313L	0.454545
CIT17	chr14	20412284	A	G	Cfap70	44	42	.	.	0.488372
CIT17	chr14	29021962	T	A	Lrtm1	38	58	T386A	F129Y	0.604167
CIT17	chr14	31223077	T	A	Sema3g	15	13	.	.	0.464286
CIT17	chr14	31526071	A	T	Colq	25	16	T1219A	C407S	0.390244
CIT17	chr14	32567571	G	T	Ercc6	53	58	G2761T	G921C	0.522523
CIT17	chr14	34945797	A	T	Grid1	38	23	A280T	T94S	0.377049
CIT17	chr14	39012110	A	C	Nrg3	63	49	.	.	0.4375
CIT17	chr14	53635323	T	A	Gm30214;Dad1	863	213	.	.	0.197955
CIT17	chr14	55652278	C	T	Tssk4	18	18	C847T	Q283X	0.5
CIT17	chr14	56387503	T	A	Atp12a	11	22	.	.	0.666667
CIT17	chr14	59325876	T	A	Phf11b	34	46	.	.	0.575
CIT17	chr15	102150638	A	T	Soat2	27	10	A5T	Q2L	0.27027
CIT17	chr15	36599001	A	C	Pabpc1	200	134	T1287G	A429A	0.401198
CIT17	chr15	44500193	G	T	Pkhd1l1	33	38	.	.	0.535211
CIT17	chr15	44547175	G	T	Pkhd1l1	61	60	G8077T	G2693X	0.495868
CIT17	chr15	53885775	G	T	Samd12	89	58	.	.	0.394558
CIT17	chr15	76601984	C	T	Cpsf1	53	54	G1057A	G353S	0.504673
CIT17	chr15	91934275	A	T	Smgc;Cntn1	70	82	.	.	0.539474
CIT17	chr15	9684680	A	G	Spef2	15	12	.	.	0.444444
CIT17	chr15	98528762	T	A	Kansl2	32	24	.	.	0.428571
CIT17	chr15	99583175	C	G	Aqp2	72	51	C601G	H201D	0.414634
CIT17	chr16	19286006	A	G	Olfr164	32	33	T736C	S246P	0.507692
CIT17	chr16	20640710	A	T	Ece2;Eef1akmt4-ece2	61	53	A1266T	R422R	0.464912
CIT17	chr16	23927710	T	A	Rtp2	21	27	A170T	H57L	0.5625
CIT17	chr16	31454999	A	T	Bdh1	8	22	.	.	0.733333
CIT17	chr16	37186596	A	G	Stxbp5l	13	29	.	.	0.690476
CIT17	chr16	5062173	G	T	Ubn1	9	12	.	.	0.571429
CIT17	chr16	75598296	T	A	Rbm11	29	44	.	.	0.60274
CIT17	chr16	88759776	A	G	2310034C09Rik	61	50	.	.	0.45045
CIT17	chr16	90260251	T	A	Scaf4	62	65	A211T	R71X	0.511811
CIT17	chr16	90554498	T	A	Gm36001;Mis18a	19	10	.	.	0.344828
CIT17	chr16	96830237	C	A	Dscam	9	14	.	.	0.608696
CIT17	chr17	13527620	A	C	Smok4a	29	40	.	.	0.57971
CIT17	chr17	23712452	T	A	Cldn9;Pkmyt1	49	43	.	.	0.467391
CIT17	chr17	33915390	A	T	Daxx	57	54	A2211T	S737S	0.486486
CIT17	chr17	34492556	T	C	Btnl5-ps	8	11	.	.	0.578947
CIT17	chr17	34704000	T	G	Tnxb	54	5	.	.	0.0847458
CIT17	chr17	34846126	C	G	Skiv2l	65	55	G1103C	R368P	0.458333
CIT17	chr17	35649924	A	T	Sfta2	10	12	A57T	A19A	0.545455
CIT17	chr17	48302990	T	A	Treml2	13	15	.	.	0.535714
CIT17	chr17	50287933	C	A	Dazl	12	11	.	.	0.478261
CIT17	chr17	55990229	A	T	Fsd1	74	76	A363T	K121N	0.506667
CIT17	chr17	57070909	G	T	Dennd1c	21	22	.	.	0.511628
CIT17	chr17	57237320	C	A	Gpr108	43	35	G1068T	L356L	0.448718
CIT17	chr17	67743399	A	G	Lama1	30	24	.	.	0.444444
CIT17	chr17	71789957	A	T	Clip4	96	69	A75T	T25T	0.418182
CIT17	chr17	90037365	A	G	Nrxn1	19	24	T132C	G44G	0.55814
CIT17	chr18	21096317	A	T	Mep1b	5	5	.	.	0.5
CIT17	chr18	43289921	A	T	Stk32a	37	37	.	.	0.5
CIT17	chr18	73747201	T	C	Elac1	27	28	A123G	T41T	0.509091
CIT17	chr19	11070953	A	G	Ms4a8a	10	16	.	.	0.615385
CIT17	chr19	12283637	A	T	Olfr1434	174	142	A588T	A196A	0.449367
CIT17	chr19	12998960	A	T	Olfr1451	57	47	.	.	0.451923
CIT17	chr19	14464878	C	T	Tle4	30	22	G1057A	V353M	0.423077
CIT17	chr19	29382498	A	G	Cd274	166	175	A702G	P234P	0.513196
CIT17	chr19	29541416	A	G	Ric1	5	16	.	.	0.761905
CIT17	chr19	33964625	T	G	Lipf	54	51	.	.	0.485714
CIT17	chr19	36117957	A	T	Ankrd1	44	52	.	.	0.541667
CIT17	chr19	3804647	A	G	Kmt5b	18	21	.	.	0.538462
CIT17	chr19	41055886	A	T	Dntt	25	30	.	.	0.545455
CIT17	chr19	42053157	G	T	4933411K16Rik	36	41	G726T	Q242H	0.532468
CIT17	chr19	4865395	A	T	Actn3	19	15	T1328A	V443E	0.441176
CIT17	chr19	56364492	A	C	Nrap	8	8	.	.	0.5
CIT17	chr19	7534067	A	T	Atl3	55	25	.	.	0.3125
CIT17	chr2	113442041	T	A	Fmn1	27	13	T753A	T251T	0.325
CIT17	chr2	120725963	C	A	Cdan1	29	34	G1980T	P660P	0.539683
CIT17	chr2	126606313	T	A	Hdc	24	16	.	.	0.4
CIT17	chr2	127759757	T	A	Nphp1	10	14	.	.	0.583333
CIT17	chr2	148823359	T	A	Cst13	14	9	.	.	0.391304
CIT17	chr2	155990422	T	A	Cep250	26	10	T4263A	G1421G	0.277778
CIT17	chr2	164237012	T	A	Svs2	98	78	A974T	Q325L	0.443182
CIT17	chr2	165123809	C	A	Cdh22	43	67	G1449T	R483R	0.609091
CIT17	chr2	168217725	C	T	Dpm1	343	273	G450A	G150G	0.443182
CIT17	chr2	168519491	G	C	Nfatc2	16	5	C1917G	L639L	0.238095
CIT17	chr2	25316846	T	A	Grin1	45	24	A302T	H101L	0.347826
CIT17	chr2	26945457	C	G	Stkld1	41	47	C530G	S177C	0.534091
CIT17	chr2	33644827	C	T	C130021I20Rik	19	15	.	.	0.441176
CIT17	chr2	62503386	G	A	Fap	112	83	C2013T	D671D	0.425641
CIT17	chr2	76944753	T	A	Ttn	106	83	A5944T	K1982X	0.439153
CIT17	chr2	86356342	T	C	Olfr1056	51	49	A39G	I13M	0.49
CIT17	chr2	88795261	A	G	Olfr1201	56	54	A878G	K293R	0.490909
CIT17	chr2	91163419	T	A	Madd	40	51	.	.	0.56044
CIT17	chr3	100146280	C	A	Wdr3	9	6	.	.	0.4
CIT17	chr3	105731901	C	T	Rap1a	30	40	.	.	0.571429
CIT17	chr3	115888212	A	G	Dph5	32	7	.	.	0.179487
CIT17	chr3	117331899	A	T	Plppr4	7	8	.	.	0.533333
CIT17	chr3	123114621	T	A	Synpo2	18	9	A1045T	R349W	0.333333
CIT17	chr3	123299624	A	T	Sec24d	36	33	A869T	Q290L	0.478261
CIT17	chr3	123505347	T	A	Prss12	32	35	T1767A	F589L	0.522388
CIT17	chr3	135856195	A	T	Slc39a8	24	21	.	.	0.466667
CIT17	chr3	151492433	T	C	Adgrl4	32	32	.	.	0.5
CIT17	chr3	151497983	T	C	Adgrl4	140	25	.	.	0.151515
CIT17	chr3	54715772	G	C	Supt20	16	13	.	.	0.448276
CIT17	chr3	59314640	G	T	Med12l	90	52	.	.	0.366197
CIT17	chr3	64491419	T	C	Vmn2r5	75	83	A1877G	Y626C	0.525316
CIT17	chr3	65957617	G	A	Ccnl1	17	13	.	.	0.433333
CIT17	chr3	80709536	T	A	Gria2	27	28	.	.	0.509091
CIT17	chr3	88302770	T	A	Cct3	88	50	T210A	I70I	0.362319
CIT17	chr3	89424116	A	T	Shc1	55	39	.	.	0.414894
CIT17	chr3	90015392	T	A	Ubap2l	48	49	A2263T	S755C	0.505155
CIT17	chr3	90273929	A	T	Dennd4b	32	31	A2358T	V786V	0.492063
CIT17	chr3	90695108	T	A	S100a9	62	75	.	.	0.547445
CIT17	chr3	97566895	C	A	Chd1l	25	27	.	.	0.519231
CIT17	chr4	123213993	T	A	Nt5c1a	0	15	.	.	1
CIT17	chr4	141746834	T	A	Agmat	0	30	T25A	W9R	1
CIT17	chr4	149262265	C	A	Kif1b	0	112	G1033T	A345S	1
CIT17	chr4	49447618	A	T	Acnat1	297	12	T962A	V321E	0.038835
CIT17	chr4	52971030	G	T	Olfr270	212	11	G402T	M134I	0.0493274
CIT17	chr4	98424575	T	C	Patj	0	39	.	.	1
CIT17	chr5	103963687	G	T	Hsd17b13	55	42	.	.	0.43299
CIT17	chr5	107790363	T	A	Evi5	242	259	A1925T	K642M	0.516966
CIT17	chr5	108423461	T	A	Pde6b	16	28	T1279A	W427R	0.636364
CIT17	chr5	113960629	T	A	Ssh1	27	28	A507T	I169I	0.509091
CIT17	chr5	114882856	T	A	4930519G04Rik	29	31	T609A	A203A	0.516667
CIT17	chr5	119674119	T	A	Tbx3	52	35	T483A	C161X	0.402299
CIT17	chr5	119871296	A	T	Tbx5	13	10	A869T	Q290L	0.434783
CIT17	chr5	123622691	T	A	Clip1	57	64	.	.	0.528926
CIT17	chr5	123714762	T	A	Zcchc8	31	27	.	.	0.465517
CIT17	chr5	129873774	T	C	Phkg1	79	58	A157G	I53V	0.423358
CIT17	chr5	137417006	T	A	Zan	59	59	.	.	0.5
CIT17	chr5	137898701	T	A	Cyp3a13	7	11	.	.	0.611111
CIT17	chr5	143692647	G	A	Cyth3	40	23	G205A	G69R	0.365079
CIT17	chr5	149050440	T	A	Hmgb1	75	92	A151T	T51S	0.550898
CIT17	chr5	21632944	T	A	Fbxl13	16	19	.	.	0.542857
CIT17	chr5	32342621	T	A	Plb1	20	8	.	.	0.285714
CIT17	chr5	67002614	A	T	Limch1	30	31	A1384T	I462F	0.508197
CIT17	chr5	87252051	T	A	Ugt2b37	6	7	.	.	0.538462
CIT17	chr6	103683283	A	T	Chl1	25	85	.	.	0.772727
CIT17	chr6	112722944	A	T	Srgap3	23	97	T3144A	A1048A	0.808333
CIT17	chr6	115576837	A	T	Tsen2	117	34	.	.	0.225166
CIT17	chr6	118175083	A	T	Ret	73	13	T1689A	S563R	0.151163
CIT17	chr6	119312435	A	T	Cacna2d4	15	38	A2345T	K782M	0.716981
CIT17	chr6	122138351	A	T	Gm10319	52	179	.	.	0.774892
CIT17	chr6	124999119	A	T	Pianp	22	5	.	.	0.185185
CIT17	chr6	140010503	C	T	Plcz1	315	9	G1039A	E347K	0.0277778
CIT17	chr6	145137658	A	T	Lrmp	37	5	.	.	0.119048
CIT17	chr6	29944294	A	T	Strip2	18	13	.	.	0.419355
CIT17	chr6	34317494	G	T	Akr1b3;Gm6644	47	17	.	.	0.265625
CIT17	chr6	34420352	A	T	Akr1b7	37	52	.	.	0.58427
CIT17	chr6	41687464	A	T	Kel	61	26	.	.	0.298851
CIT17	chr6	47193174	A	T	Cntnap2	10	41	.	.	0.803922
CIT17	chr6	4758068	A	T	Peg10	144	172	.	.	0.544304
CIT17	chr6	49052095	G	A	Gpnmb	22	7	.	.	0.241379
CIT17	chr6	49252381	C	T	Tra2a	146	7	.	.	0.0457516
CIT17	chr6	67316256	G	A	Il12rb2	24	82	C236T	S79F	0.773585
CIT17	chr6	73179680	A	T	Dnah6	14	122	.	.	0.897059
CIT17	chr6	78466378	G	A	Reg3g	15	39	.	.	0.722222
CIT17	chr6	89664645	C	T	Txnrd3	50	12	.	.	0.193548
CIT17	chr7	103086330	T	G	Olfr584	235	199	T811G	F271V	0.458525
CIT17	chr7	108925097	T	C	Nlrp10	0	48	A1175G	H392R	1
CIT17	chr7	109458279	G	A	Trim66	15	14	C2946T	I982I	0.482759
CIT17	chr7	11387272	G	A	Zscan4d;Zscan4f	172	98	.	.	0.362963
CIT17	chr7	11880904	T	G	Vmn1r75	130	117	T562G	F188V	0.473684
CIT17	chr7	133919766	G	T	Adam12	32	21	.	.	0.396226
CIT17	chr7	141070645	T	C	B4galnt4	0	89	T2424C	P808P	1
CIT17	chr7	141192550	T	A	Hras	0	104	A182T	Q61L	1
CIT17	chr7	18816898	T	A	Psg17	0	577	A1031T	N344I	1
CIT17	chr7	19164133	T	A	Gipr	0	39	A173T	N58I	1
CIT17	chr7	21260537	C	A	Vmn1r124	310	233	G81T	G27G	0.429098
CIT17	chr7	3705729	A	C	Rps9	22	28	.	.	0.56
CIT17	chr7	45340117	C	G	Ppfia3	0	36	.	.	1
CIT17	chr7	64205982	T	A	Trpm1	0	20	.	.	1
CIT17	chr7	6964444	T	A	Zim3	0	54	.	.	1
CIT17	chr7	80874884	T	A	Zscan2	0	80	.	.	1
CIT17	chr7	87295921	A	G	Nox4	56	61	.	.	0.521368
CIT17	chr7	89849665	T	A	Me3	0	126	T1452A	P484P	1
CIT17	chr8	107011461	A	T	Sntb2	19	18	A1455T	A485A	0.486486
CIT17	chr8	110418499	C	T	Hydin	67	57	C2481T	Y827Y	0.459677
CIT17	chr8	110738439	G	C	Mtss2	51	44	G1324C	G442R	0.463158
CIT17	chr8	22463238	T	A	Smim19	59	67	.	.	0.531746
CIT17	chr8	22583689	T	C	Vdac3	78	63	A168G	S56S	0.446809
CIT17	chr8	4088459	G	A	Cd209c;Cd209f	40	28	.	.	0.411765
CIT17	chr8	54653830	T	A	Wdr17	80	96	.	.	0.545455
CIT17	chr8	60934650	G	A	Clcn3	40	51	.	.	0.56044
CIT17	chr8	61877164	A	T	Palld	42	62	T678A	T226T	0.596154
CIT17	chr8	70896209	T	A	Rpl18a	55	50	A122T	K41M	0.47619
CIT17	chr8	72581188	C	T	Tmem38a	58	83	C170T	S57F	0.588652
CIT17	chr8	84126285	T	A	Podnl1	13	16	T83A	L28X	0.551724
CIT17	chr8	85970795	A	G	Phkb	24	23	.	.	0.489362
CIT17	chr8	94905269	T	A	Ccdc102a	35	28	A1508T	H503L	0.444444
CIT17	chr9	102041262	A	G	Ephb1	47	7	T1047C	G349G	0.12963
CIT17	chr9	103210409	C	A	Trf	22	13	.	.	0.371429
CIT17	chr9	108849063	C	A	Celsr3	20	14	C9466A	R3156R	0.411765
CIT17	chr9	120427623	T	G	Myrip	10	11	T992G	L331R	0.52381
CIT17	chr9	122861776	T	A	Zfp445	74	11	A353T	E118V	0.129412
CIT17	chr9	19566490	C	A	Olfr854	24	21	G893T	R298M	0.466667
CIT17	chr9	20967780	T	A	S1pr2	34	16	A751T	S251C	0.32
CIT17	chr9	21748243	A	T	Ldlr	14	23	.	.	0.621622
CIT17	chr9	44698087	T	A	Phldb1	26	15	A3270T	A1090A	0.365854
CIT17	chr9	49106453	T	A	Tmprss5	6	17	.	.	0.73913
CIT17	chr9	65279174	T	A	Cilp	41	51	T2550A	P850P	0.554348
CIT17	chr9	97179788	T	A	Slc25a36;Gm33302	154	134	.	.	0.465278
CIT17	chrX	102712073	A	G	Dmrtc1b	0	11	.	.	1
CIT17	chrX	120401186	C	T	Pcdh11x	54	24	C2325T	S775S	0.307692
CIT17	chrX	135307277	A	G	Pramel3	0	101	.	.	1
CIT17	chrX	138958420	T	A	Nrk	1	84	.	.	0.988235
CIT17	chrX	167306096	C	A	Tlr7	0	87	G2393T	W798L	1
CIT17	chrX	41858876	T	C	Thoc2	0	85	A940G	T314A	1
CIT17	chrX	73860260	T	C	L1cam	0	36	.	.	1
CIT17	chrX	8145737	T	A	Rbm3os	0	24	.	.	1
CIT17	chrX	83908626	G	A	Dmd	0	18	.	.	1
CIT17	chrX	9257939	A	T	Lancl3	1	14	.	.	0.933333
CIT18	chr1	105764624	A	T	Relch;Tnfrsf11a	272	215	.	.	0.441478
CIT18	chr1	106016127	C	A	Zcchc2	97	99	.	.	0.505102
CIT18	chr1	107524716	A	T	Serpinb2	126	115	A1023T	S341S	0.477178
CIT18	chr1	110925263	A	T	Cdh19	97	6	.	.	0.0582524
CIT18	chr1	132497966	A	C	Rbbp5	42	4	A1433C	K478T	0.0869565
CIT18	chr1	150633529	T	A	Hmcn1	38	31	.	.	0.449275
CIT18	chr1	153145772	C	A	Lamc2	29	26	.	.	0.472727
CIT18	chr1	160681902	T	A	Rabgap1l	11	18	.	.	0.62069
CIT18	chr1	171408860	T	A	Arhgap30	71	74	T2801A	V934E	0.510345
CIT18	chr1	174099551	T	A	Olfr426;Olfr427	95	44	T92A	L31Q	0.316547
CIT18	chr1	175075920	G	T	Rgs7	35	42	.	.	0.545455
CIT18	chr1	181763982	T	C	Dnah14	62	76	.	.	0.550725
CIT18	chr1	188951603	T	A	Ush2a	9	17	.	.	0.653846
CIT18	chr1	190162067	T	A	Prox1	184	170	A180T	Q60H	0.480226
CIT18	chr1	191163031	T	A	Fam71a	196	224	A1414T	K472X	0.533333
CIT18	chr1	24293158	T	C	Col19a1	112	5	.	.	0.042735
CIT18	chr1	33837877	G	A	Gm15455	96	108	C804T	F268F	0.529412
CIT18	chr1	36417446	T	C	Fer1l5	120	135	T4692C	D1564D	0.529412
CIT18	chr1	36542770	T	A	Ankrd39	22	29	A196T	T66S	0.568627
CIT18	chr1	65336638	T	A	Pth2r	20	12	.	.	0.375
CIT18	chr1	66626495	A	T	Unc80	24	35	A5222T	Q1741L	0.59322
CIT18	chr1	67172699	A	T	Cps1	78	73	A2025T	A675A	0.483444
CIT18	chr1	72656235	A	T	Ankar	67	74	.	.	0.524823
CIT18	chr1	75427483	G	T	Speg	63	22	.	.	0.258824
CIT18	chr1	75472937	G	A	Asic4	188	14	.	.	0.0693069
CIT18	chr1	80648430	C	A	Dock10	42	46	.	.	0.522727
CIT18	chr1	83210191	C	A	Daw1	151	148	.	.	0.494983
CIT18	chr1	92888515	T	A	Ankmy1	154	155	A876T	E292D	0.501618
CIT18	chr10	106800892	T	G	Ppfia2	30	40	.	.	0.571429
CIT18	chr10	107685551	A	G	Ptprq	54	42	T1973C	V658A	0.4375
CIT18	chr10	108253477	A	T	Ppp1r12a	100	71	A1808T	E603V	0.415205
CIT18	chr10	115079786	G	T	Tph2	109	85	C1348A	Q450K	0.438144
CIT18	chr10	128255067	A	C	Apon	91	96	A613C	R205R	0.513369
CIT18	chr10	128885420	A	T	Gdf11	24	30	T904A	C302S	0.555556
CIT18	chr10	129911399	T	A	Olfr816	110	74	A878T	Q293L	0.402174
CIT18	chr10	130347251	C	T	Tespa1	20	18	C64T	R22C	0.473684
CIT18	chr10	19888704	T	A	Pex7	213	190	A492T	P164P	0.471464
CIT18	chr10	39074673	A	T	Lama4	66	40	A2971T	S991C	0.377358
CIT18	chr10	42794783	A	T	Sec63	60	72	A41T	D14V	0.545455
CIT18	chr10	43582715	A	C	Cd24a	59	40	A181C	T61P	0.40404
CIT18	chr10	53638334	A	T	Fam184a	42	51	.	.	0.548387
CIT18	chr10	61896406	C	A	Col13a1	20	10	.	.	0.333333
CIT18	chr10	62261631	A	T	Tacr2	176	190	A889T	M297L	0.519126
CIT18	chr10	79396698	G	T	Vmn2r82	218	173	G2530T	E844X	0.442455
CIT18	chr10	86812377	A	T	Nt5dc3	195	156	A515T	Y172F	0.444444
CIT18	chr10	86960074	A	T	Stab2	39	33	.	.	0.458333
CIT18	chr10	91116889	T	A	Slc25a3	78	35	.	.	0.309735
CIT18	chr10	93682696	G	A	Ntn4	15	30	G864A	V288V	0.666667
CIT18	chr10	96618142	G	T	Btg1	10	14	.	.	0.583333
CIT18	chr11	100145482	G	T	Krt19	40	30	C378A	P126P	0.428571
CIT18	chr11	101984814	A	T	Dusp3	19	12	.	.	0.387097
CIT18	chr11	102800631	A	T	Gjc1	68	69	T545A	L182Q	0.50365
CIT18	chr11	105209005	G	T	Tlk2	13	17	.	.	0.566667
CIT18	chr11	109525489	A	T	Arsg	92	101	A162T	L54L	0.523316
CIT18	chr11	110026939	A	T	Abca8a	59	59	.	.	0.5
CIT18	chr11	110074208	G	C	Abca8a	20	20	.	.	0.5
CIT18	chr11	110108843	A	T	Abca9	189	181	T4259A	L1420X	0.489189
CIT18	chr11	118069447	A	T	Dnah17	42	34	T7787A	L2596X	0.447368
CIT18	chr11	29705663	A	T	Rtn4	59	72	.	.	0.549618
CIT18	chr11	32416076	A	T	Sh3pxd2b	21	19	.	.	0.475
CIT18	chr11	3897967	G	T	Dusp18	25	29	.	.	0.537037
CIT18	chr11	44883687	A	T	Ebf1	15	12	.	.	0.444444
CIT18	chr11	45906062	A	T	Clint1	13	10	.	.	0.434783
CIT18	chr11	46455170	A	T	Havcr2	31	22	.	.	0.415094
CIT18	chr11	53466824	A	T	Shroom1	14	13	A2012T	K671M	0.481481
CIT18	chr11	53535046	A	T	Septin8	70	74	A445T	R149W	0.513889
CIT18	chr11	5909211	T	A	Gck	145	118	.	.	0.448669
CIT18	chr11	61344225	A	T	Slc47a1	11	23	.	.	0.676471
CIT18	chr11	6215278	A	T	Npc1l1	8	9	.	.	0.529412
CIT18	chr11	66219874	A	T	Gm12296	75	74	.	.	0.496644
CIT18	chr11	69616488	A	T	Shbg	27	18	T567A	P189P	0.4
CIT18	chr11	69894633	A	T	Acap1	166	180	T78A	T26T	0.520231
CIT18	chr11	70437499	G	C	Arrb2	36	32	.	.	0.470588
CIT18	chr11	72071420	A	T	Pitpnm3	35	33	T708A	D236E	0.485294
CIT18	chr11	72499312	A	T	Spns3	20	11	.	.	0.354839
CIT18	chr11	76910296	A	T	Tmigd1	91	96	A707T	E236V	0.513369
CIT18	chr11	79535879	A	T	Nf1	62	69	A5118T	K1706N	0.526718
CIT18	chr11	84026834	A	T	Synrg	28	29	.	.	0.508772
CIT18	chr11	87527914	A	T	Tex14	172	142	.	.	0.452229
CIT18	chr11	9038393	A	T	Sun3	21	11	.	.	0.34375
CIT18	chr11	94972436	A	T	Sgca	29	29	.	.	0.5
CIT18	chr11	97067895	A	T	Osbpl7	52	53	.	.	0.504762
CIT18	chr11	98041569	C	T	Stac2	24	12	G597A	G199G	0.333333
CIT18	chr12	103325546	T	A	Asb2	42	37	A977T	H326L	0.468354
CIT18	chr12	104217515	A	T	Serpina3f;Serpina3g	517	96	.	.	0.156607
CIT18	chr12	104238372	A	T	Serpina3g	94	87	.	.	0.480663
CIT18	chr12	106070608	A	T	Vrk1	39	37	A1146T	A382A	0.486842
CIT18	chr12	110614487	A	T	Dync1h1	116	99	A647T	K216M	0.460465
CIT18	chr12	112738272	A	T	Cep170b	35	35	A2463T	S821S	0.5
CIT18	chr12	116318915	A	T	Esyt2	98	115	A484T	T162S	0.539906
CIT18	chr12	25040521	A	G	Kidins220	223	189	A3483G	S1161S	0.458738
CIT18	chr12	28596103	A	C	Colec11	18	14	.	.	0.4375
CIT18	chr12	28655550	G	T	Rnaseh1	83	97	.	.	0.538889
CIT18	chr12	29999259	A	C	Pxdn	140	148	A1923C	T641T	0.513889
CIT18	chr12	36113927	C	T	Bzw2	43	33	.	.	0.434211
CIT18	chr12	64982479	A	T	Togaram1	21	14	A2675T	Q892L	0.4
CIT18	chr12	72236470	T	A	Rtn1	42	41	.	.	0.493976
CIT18	chr12	75375372	A	T	Rhoj	184	173	A203T	Q68L	0.484594
CIT18	chr12	79803296	A	T	Rad51b	50	59	.	.	0.541284
CIT18	chr12	83065940	C	A	Rgs6	72	68	.	.	0.485714
CIT18	chr12	84680685	T	A	Syndig1l	35	30	A104T	Q35L	0.461538
CIT18	chr13	100651385	A	T	Ak6;Taf9	59	37	.	.	0.385417
CIT18	chr13	113098466	A	G	Gzma	77	24	.	.	0.237624
CIT18	chr13	13637946	A	T	Lyst	146	122	A2942T	H981L	0.455224
CIT18	chr13	21073210	C	A	Olfr1370	72	58	G90T	M30I	0.446154
CIT18	chr13	24982537	A	G	Gpld1	25	21	A1850G	Q617R	0.456522
CIT18	chr13	27159071	T	A	Prl3d3	334	244	T239A	L80Q	0.422145
CIT18	chr13	30753641	T	A	Irf4	28	20	.	.	0.416667
CIT18	chr13	32889049	T	G	Serpinb1c	61	87	.	.	0.587838
CIT18	chr13	41070053	T	A	Mak	61	68	.	.	0.527132
CIT18	chr13	47051791	A	C	Kdm1b	102	82	A308C	H103P	0.445652
CIT18	chr13	47064657	C	G	Kdm1b	70	32	.	.	0.313725
CIT18	chr13	47064703	G	T	Kdm1b	32	13	.	.	0.288889
CIT18	chr13	56527251	C	T	Fbxl21	117	129	C414T	H138H	0.52439
CIT18	chr13	61248238	C	A	Cts8	116	94	G918T	W306C	0.447619
CIT18	chr13	61356557	A	G	Cts7	208	180	T191C	M64T	0.463918
CIT18	chr13	65177578	T	A	Nlrp4f	183	211	.	.	0.535533
CIT18	chr13	67295798	T	C	Zfp457	326	275	A178G	I60V	0.457571
CIT18	chr13	74214155	T	A	Ahrr	73	59	A1224T	S408S	0.44697
CIT18	chr13	93092323	A	T	Cmya5	134	98	T6256A	W2086R	0.422414
CIT18	chr13	95086606	G	C	Pde8b	19	9	.	.	0.321429
CIT18	chr13	95716289	A	C	Iqgap2	26	16	.	.	0.380952
CIT18	chr13	96402929	A	T	Poc5	76	64	A977T	Q326L	0.457143
CIT18	chr14	108912721	C	T	Slitrk1	65	65	G557A	G186E	0.5
CIT18	chr14	118036369	C	A	Dct	11	7	.	.	0.388889
CIT18	chr14	118043121	T	A	Dct	28	31	A482T	Q161L	0.525424
CIT18	chr14	30802411	A	T	Sfmbt1	15	15	.	.	0.5
CIT18	chr14	30817816	A	T	Sfmbt1	116	96	A2560T	K854X	0.45283
CIT18	chr14	31547536	A	T	Colq	35	42	.	.	0.545455
CIT18	chr14	50642484	G	T	Olfr745	407	21	G202T	D68Y	0.0490654
CIT18	chr14	55504151	T	A	Carmil3	17	11	T3392A	M1131K	0.392857
CIT18	chr14	56010499	T	C	Gm5801	109	29	.	.	0.210145
CIT18	chr14	56420986	T	A	Rnf17	48	40	.	.	0.454545
CIT18	chr14	63526975	T	A	Mtmr9	26	37	.	.	0.587302
CIT18	chr14	66156896	C	G	Ptk2b	6	5	.	.	0.454545
CIT18	chr14	68580694	A	G	Adamdec1	196	15	.	.	0.07109
CIT18	chr14	68610919	C	A	Adam28	81	83	G2087T	R696M	0.506098
CIT18	chr15	18985118	A	G	Cdh10	245	53	A867G	G289G	0.177852
CIT18	chr15	28444420	T	A	Dnah5	25	25	.	.	0.5
CIT18	chr15	4899107	A	T	Mroh2b	161	128	.	.	0.442907
CIT18	chr15	5059538	T	A	C7	12	15	.	.	0.555556
CIT18	chr15	55932285	A	T	Sntb1;Has2	18	38	.	.	0.678571
CIT18	chr15	57995117	T	A	Fam83a	31	31	.	.	0.5
CIT18	chr15	58424269	G	T	Fam91a1	293	119	.	.	0.288835
CIT18	chr15	58433064	G	T	Fam91a1	47	27	.	.	0.364865
CIT18	chr15	58448250	G	T	Fam91a1	50	35	.	.	0.411765
CIT18	chr15	63779614	A	T	Gsdmc	94	84	.	.	0.47191
CIT18	chr15	71525654	T	G	Fam135b	28	29	.	.	0.508772
CIT18	chr15	74606801	T	C	Mroh4	39	31	.	.	0.442857
CIT18	chr15	74732416	A	T	Lypd2	91	144	T302A	V101E	0.612766
CIT18	chr15	75597088	A	T	Gpihbp1	66	60	A110T	Y37F	0.47619
CIT18	chr15	77231470	T	A	Rbfox2	15	17	.	.	0.53125
CIT18	chr15	80452893	C	A	Enthd1	21	15	G1339T	E447X	0.416667
CIT18	chr15	82404240	T	A	Cyp2d10	111	70	A857T	K286M	0.38674
CIT18	chr15	85117214	G	T	Fam118a	505	483	.	.	0.488866
CIT18	chr15	89161712	T	A	Plxnb2	27	29	A2959T	M987L	0.517857
CIT18	chr15	9461735	T	A	Capsl	288	186	T216A	A72A	0.392405
CIT18	chr15	97809801	T	G	Hdac7	9	4	.	.	0.307692
CIT18	chr15	99101485	C	A	Dnajc22	73	45	C550A	R184S	0.381356
CIT18	chr16	13147928	A	G	Ercc4	38	25	A2423G	H808R	0.396825
CIT18	chr16	22600437	A	T	Dgkg	24	27	.	.	0.529412
CIT18	chr16	23218862	T	A	C730014E05Rik;BC106179	11	10	.	.	0.47619
CIT18	chr16	29433981	T	C	Atp13a4	46	21	A2146G	M716V	0.313433
CIT18	chr16	30339904	T	C	Atp13a3	69	58	.	.	0.456693
CIT18	chr16	33624678	A	T	Slc12a8	98	79	A941T	Y314F	0.446328
CIT18	chr16	34034452	T	A	Kalrn	30	30	.	.	0.5
CIT18	chr16	35943397	G	A	Parp9	117	67	G44A	R15K	0.36413
CIT18	chr16	36961357	A	T	Hcls1	42	50	.	.	0.543478
CIT18	chr16	3707941	A	T	Mefv	97	90	.	.	0.481283
CIT18	chr16	37174448	T	A	Stxbp5l	15	10	.	.	0.4
CIT18	chr16	37947715	T	A	Gpr156	144	133	.	.	0.480144
CIT18	chr16	4854945	T	A	4930562C15Rik	32	26	T2589A	S863S	0.448276
CIT18	chr16	49071000	T	C	Myh15	91	73	.	.	0.445122
CIT18	chr16	56000488	A	T	Zbtb11	35	30	.	.	0.461538
CIT18	chr16	59086423	A	T	Olfr191	247	228	T59A	L20Q	0.48
CIT18	chr16	59284127	A	T	Olfr202	106	97	T369A	Y123X	0.477833
CIT18	chr16	59954862	C	G	Epha6	20	33	.	.	0.622642
CIT18	chr16	66663164	C	A	Cadm2	161	117	G1117T	A373S	0.420863
CIT18	chr16	75596656	T	A	Rbm11	174	121	T239A	I80N	0.410169
CIT18	chr16	79071517	T	C	Tmprss15	44	46	.	.	0.511111
CIT18	chr16	87409457	T	A	Ltn1	11	13	.	.	0.541667
CIT18	chr16	89804799	G	A	Tiam1	307	10	C761T	T254I	0.0315457
CIT18	chr17	12692540	T	A	Igf2r	18	13	.	.	0.419355
CIT18	chr17	15368487	T	A	Dll1	139	153	A1925T	N642I	0.523973
CIT18	chr17	20583092	A	T	Vmn2r110	195	163	T1220A	V407E	0.455307
CIT18	chr17	22571778	T	A	Vmn2r111	73	69	.	.	0.485915
CIT18	chr17	24852978	A	T	Hagh	20	15	.	.	0.428571
CIT18	chr17	26117236	T	A	Pgap6	46	44	.	.	0.488889
CIT18	chr17	27431516	C	T	Grm4	76	90	G1881A	G627G	0.542169
CIT18	chr17	28654778	A	T	Slc26a8	60	53	.	.	0.469027
CIT18	chr17	30932762	A	T	Glp1r	28	37	.	.	0.569231
CIT18	chr17	32674254	G	A	Cyp4f40	79	65	G1058A	R353H	0.451389
CIT18	chr17	34094227	A	T	BC051537	13	16	.	.	0.551724
CIT18	chr17	34679021	A	T	Tnxb	45	49	A2642T	Q881L	0.521277
CIT18	chr17	34718706	G	T	Tnxb	96	80	G8928T	G2976G	0.454545
CIT18	chr17	35567767	A	T	2300002M23Rik	35	39	.	.	0.527027
CIT18	chr17	3696161	A	T	Nox3	143	138	T41A	V14E	0.491103
CIT18	chr17	37193914	A	T	Ubd	316	261	.	.	0.45234
CIT18	chr17	39844097	C	T	Rn45s	982	15	.	.	0.0150451
CIT18	chr17	40312906	T	A	Crisp1	47	22	.	.	0.318841
CIT18	chr17	43303552	T	A	Adgrf1	29	19	.	.	0.395833
CIT18	chr17	46217563	A	T	Xpo5	130	111	.	.	0.460581
CIT18	chr17	48463419	A	G	Unc5cl	68	56	A1007G	H336R	0.451613
CIT18	chr17	56127068	A	T	Sema6b	35	31	T1146A	P382P	0.469697
CIT18	chr17	67016937	A	C	Ptprm	78	88	.	.	0.53012
CIT18	chr17	67810218	G	C	Lama1	32	24	.	.	0.428571
CIT18	chr17	80543779	A	G	Cdkl4	54	34	T493C	W165R	0.386364
CIT18	chr18	10523424	A	T	Greb1l	45	35	.	.	0.4375
CIT18	chr18	15613708	T	A	Chst9	75	88	A113T	K38M	0.539877
CIT18	chr18	22033537	T	A	Ccdc178	67	42	.	.	0.385321
CIT18	chr18	22033543	T	A	Ccdc178	70	47	A1588T	K530X	0.401709
CIT18	chr18	23602595	C	A	Dtna	606	12	C1006A	P336T	0.0194175
CIT18	chr18	32530224	A	T	Gypc	28	25	.	.	0.471698
CIT18	chr18	35858845	G	T	Cxxc5	51	32	G298T	D100Y	0.385542
CIT18	chr18	44156426	A	T	Gm10267	77	66	T236A	M79K	0.461538
CIT18	chr18	53411021	T	A	Ppic	120	113	A291T	Q97H	0.484979
CIT18	chr18	5520666	A	T	Gm10125	14	5	.	.	0.263158
CIT18	chr18	62496617	A	T	Htr4	19	23	.	.	0.547619
CIT18	chr18	76858744	T	A	Skor2	62	40	T160A	L54M	0.392157
CIT18	chr18	77332661	A	G	Loxhd1	82	82	A980G	K327R	0.5
CIT18	chr18	84094760	A	T	Zadh2	56	56	A560T	Q187L	0.5
CIT18	chr19	10251200	G	T	Dagla	55	29	.	.	0.345238
CIT18	chr19	11303336	T	A	Ms4a14	458	438	A1857T	P619P	0.488839
CIT18	chr19	11870191	T	A	Olfr1419	162	159	A1024T	R342W	0.495327
CIT18	chr19	13165059	T	A	Olfr1461	251	225	T44A	L15X	0.472689
CIT18	chr19	14454992	T	C	Tle4	73	72	.	.	0.496552
CIT18	chr19	16999992	T	A	Prune2	247	116	T90A	C30X	0.319559
CIT18	chr19	27432094	G	A	C030016D13Rik	312	34	.	.	0.0982659
CIT18	chr19	40569090	T	C	Aldh18a1	26	22	A1021G	T341A	0.458333
CIT18	chr19	4157731	T	A	Rps6kb2	144	178	A1106T	D369V	0.552795
CIT18	chr19	4350065	T	A	Kdm2a	24	16	.	.	0.4
CIT18	chr19	45553327	T	A	Poll	6	4	.	.	0.4
CIT18	chr19	47045824	T	A	Pcgf6	374	293	A777T	L259F	0.43928
CIT18	chr19	4825522	C	T	Ccs	86	78	G814A	A272T	0.47561
CIT18	chr2	102735336	T	A	Slc1a2	179	198	.	.	0.525199
CIT18	chr2	109890876	G	T	Lin7c	47	31	.	.	0.397436
CIT18	chr2	110641741	T	A	Slc5a12	301	216	T1507A	W503R	0.417795
CIT18	chr2	113709443	A	T	Fmn1	24	21	A298T	S100C	0.466667
CIT18	chr2	11756430	C	A	Fbh1	209	8	G1725T	Q575H	0.0368664
CIT18	chr2	121380841	G	T	Strc	41	19	C22A	Q8K	0.316667
CIT18	chr2	126378959	T	A	Atp8b4	8	8	.	.	0.5
CIT18	chr2	128929848	T	A	Zc3h8	82	76	A884T	K295I	0.481013
CIT18	chr2	130143296	A	C	Tgm6	55	67	A416C	E139A	0.54918
CIT18	chr2	140255247	T	A	Sel1l2	64	79	.	.	0.552448
CIT18	chr2	144259313	T	A	Snx5	22	15	.	.	0.405405
CIT18	chr2	144369101	C	T	Pet117	15	17	C40T	L14L	0.53125
CIT18	chr2	149407206	T	C	Cst10	52	58	.	.	0.527273
CIT18	chr2	155206409	A	G	Itch	89	71	.	.	0.44375
CIT18	chr2	164656955	T	A	Wfdc10	9	10	.	.	0.526316
CIT18	chr2	172351497	A	T	Fam210b	38	24	A229T	T77S	0.387097
CIT18	chr2	174643606	G	T	Zfp831	29	28	G73T	G25W	0.491228
CIT18	chr2	181715713	G	T	Oprl1	79	5	.	.	0.0595238
CIT18	chr2	28887033	G	T	Ddx31	20	26	.	.	0.565217
CIT18	chr2	31492284	T	C	Gm5424	117	99	.	.	0.458333
CIT18	chr2	32912421	G	C	Niban2	70	35	G423C	G141G	0.333333
CIT18	chr2	35031736	A	T	Hc	62	67	.	.	0.51938
CIT18	chr2	35298819	A	T	Gsn	10	17	A1216T	K406X	0.62963
CIT18	chr2	40801281	A	T	Lrp1b	14	10	.	.	0.416667
CIT18	chr2	41344579	A	G	Lrp1b	94	91	T3359C	V1120A	0.491892
CIT18	chr2	43890285	A	T	Arhgap15	78	90	.	.	0.535714
CIT18	chr2	4590477	A	T	Frmd4a	15	16	.	.	0.516129
CIT18	chr2	49272204	A	T	Mbd5	101	81	A2697T	Q899H	0.445055
CIT18	chr2	49700933	A	T	Kif5c	73	66	.	.	0.47482
CIT18	chr2	52204635	G	T	Neb	126	132	C15535A	L5179M	0.511628
CIT18	chr2	57345325	G	C	Gpd2	129	154	G1066C	D356H	0.54417
CIT18	chr2	66338058	A	T	Scn1a	8	7	.	.	0.466667
CIT18	chr2	69885300	C	A	Mettl5	371	11	G58T	E20X	0.0287958
CIT18	chr2	71887352	A	T	Mir5098	220	222	.	.	0.502262
CIT18	chr2	76848656	A	T	Ttn	187	196	.	.	0.511749
CIT18	chr2	76861999	A	T	Ttn	33	21	.	.	0.388889
CIT18	chr2	76908945	A	T	Ttn	47	58	T11249A	I3750K	0.552381
CIT18	chr2	79670826	A	T	Itprid2	110	134	A3751T	S1251C	0.54918
CIT18	chr2	84957704	A	C	Slc43a3	128	128	A1429C	I477L	0.5
CIT18	chr2	87251964	A	T	Olfr1115	114	92	A26T	Q9L	0.446602
CIT18	chr2	88025674	C	A	Olfr1161	39	7	C951A	S317S	0.152174
CIT18	chr2	88929463	A	T	Olfr1211	98	69	T851A	V284E	0.413174
CIT18	chr2	93844140	T	A	Accs	11	19	.	.	0.633333
CIT18	chr3	100082248	T	A	Spag17	73	57	T4982A	F1661Y	0.438462
CIT18	chr3	101860679	A	T	Slc22a15	10	15	.	.	0.6
CIT18	chr3	102184005	T	A	Vangl1	44	39	A764T	Q255L	0.46988
CIT18	chr3	104050783	T	A	Magi3	126	97	.	.	0.434978
CIT18	chr3	104839891	C	A	Capza1	37	33	G317T	S106I	0.471429
CIT18	chr3	104961223	T	G	Wnt2b	20	9	.	.	0.310345
CIT18	chr3	105451716	T	A	Kcnd3os	34	19	.	.	0.358491
CIT18	chr3	107195154	C	T	Kcna10	68	86	C1100T	T367M	0.558442
CIT18	chr3	116779103	T	A	Agl	211	201	A2498T	Q833L	0.487864
CIT18	chr3	126936823	T	C	Ank2	47	61	.	.	0.564815
CIT18	chr3	126981987	T	A	Ank2	66	70	.	.	0.514706
CIT18	chr3	145007759	C	A	Clca1	127	122	G2110T	E704X	0.48996
CIT18	chr3	145075691	T	A	Clca2	127	125	A2091T	T697T	0.496032
CIT18	chr3	145078029	T	A	Clca2	37	44	A1824T	E608D	0.54321
CIT18	chr3	146129192	T	A	Mcoln3	76	83	T732A	T244T	0.522013
CIT18	chr3	148821493	T	A	Adgrl2	25	24	.	.	0.489796
CIT18	chr3	154205103	T	A	Slc44a5	419	411	T129A	I43I	0.495181
CIT18	chr3	20011339	T	A	Hps3	26	18	.	.	0.409091
CIT18	chr3	3638017	T	A	Hnf4g	44	61	.	.	0.580952
CIT18	chr3	36650228	T	C	Trpc3	65	59	A1579G	I527V	0.475806
CIT18	chr3	5243482	T	A	Zfhx4	49	53	T1767A	H589Q	0.519608
CIT18	chr3	5402168	C	A	Zfhx4	127	116	C7463A	P2488Q	0.477366
CIT18	chr3	59255809	T	A	Med12l;P2ry12	39	31	.	.	0.442857
CIT18	chr3	64259515	T	A	Vmn2r3	57	69	A2176T	S726C	0.547619
CIT18	chr3	68918092	T	A	Ift80	93	86	A1529T	H510L	0.480447
CIT18	chr3	82864038	T	A	Rbm46	101	98	A1269T	K423N	0.492462
CIT18	chr3	83061000	C	T	Plrg1	78	63	.	.	0.446809
CIT18	chr3	83942484	T	A	Tmem131l	21	23	A795T	A265A	0.522727
CIT18	chr3	84497797	T	A	Arfip1	121	118	A965T	Q322L	0.493724
CIT18	chr3	85673106	T	A	Fam160a1	60	65	A1791T	S597S	0.52
CIT18	chr3	93395224	T	A	Rptn	24	18	.	.	0.428571
CIT18	chr3	9439669	G	A	Zfp704	29	4	.	.	0.121212
CIT18	chr3	95570790	T	A	Hormad1	21	25	.	.	0.543478
CIT18	chr3	96582033	T	A	Polr3gl	15	34	.	.	0.693878
CIT18	chr4	115111613	C	A	Cyp4x1	0	123	.	.	1
CIT18	chr4	117165494	C	T	Kif2c	128	8	G1271A	R424Q	0.0588235
CIT18	chr4	118893657	T	A	Olfr1330	1	794	T573A	A191A	0.998742
CIT18	chr4	120565222	G	T	Ctps	180	9	.	.	0.047619
CIT18	chr4	126035778	C	G	Csf3r	0	18	C769G	Q257E	1
CIT18	chr4	134884006	T	A	Rhd	0	668	.	.	1
CIT18	chr4	141096946	T	G	Spata21	0	22	T519G	S173R	1
CIT18	chr4	143699146	C	A	Pramel23	0	209	G226T	D76Y	1
CIT18	chr4	144555240	T	A	Aadacl4fm2	0	274	A981T	A327A	1
CIT18	chr4	153960697	A	G	A430005L14Rik	60	8	A182G	D61G	0.117647
CIT18	chr4	19819214	G	A	Slc7a13	275	13	G413A	C138Y	0.0451389
CIT18	chr4	28948714	T	A	Epha7	108	123	T2029A	C677S	0.532468
CIT18	chr4	3560595	C	T	Tmem68	134	133	G588A	P196P	0.498127
CIT18	chr4	41118257	T	A	Nol6	38	44	.	.	0.536585
CIT18	chr4	49319853	T	A	Plppr1	0	188	T478A	C160S	1
CIT18	chr4	52911428	C	T	Olfr272	102	5	G365A	R122H	0.046729
CIT18	chr4	52970791	A	G	Olfr270	281	213	A163G	T55A	0.431174
CIT18	chr4	58069872	T	A	Svep1	0	248	A7913T	D2638V	1
CIT18	chr4	76103001	G	A	Ptprd	131	6	C1767T	G589G	0.0437956
CIT18	chr4	90223506	T	C	Zfp352	0	24	.	.	1
CIT18	chr4	9282081	A	G	Clvs1	18	10	.	.	0.357143
CIT18	chr4	96444505	T	A	Cyp2j8	0	27	.	.	1
CIT18	chr4	96579478	A	G	Cyp2j9	194	17	T770C	F257S	0.0805687
CIT18	chr5	109557472	C	T	Crlf2	20	15	.	.	0.428571
CIT18	chr5	110188051	A	G	Golga3	21	4	.	.	0.16
CIT18	chr5	120915160	T	A	Oas1d	30	39	.	.	0.565217
CIT18	chr5	122104765	C	A	Myl2	31	26	.	.	0.45614
CIT18	chr5	122130171	C	A	Ccdc63	26	18	.	.	0.409091
CIT18	chr5	122743940	T	A	Camkk2	161	120	A1253T	D418V	0.427046
CIT18	chr5	128802704	T	G	Rimbp2	25	12	.	.	0.324324
CIT18	chr5	134382713	C	A	Gtf2ird1	31	45	.	.	0.592105
CIT18	chr5	134670436	T	A	Limk1	57	29	A466T	T156S	0.337209
CIT18	chr5	137566522	T	C	Actl6b	32	27	.	.	0.457627
CIT18	chr5	137661302	T	A	Agfg2	44	28	.	.	0.388889
CIT18	chr5	139973506	C	A	Elfn1	35	34	C2264A	P755Q	0.492754
CIT18	chr5	141998671	T	C	Sdk1	27	38	.	.	0.584615
CIT18	chr5	145855094	T	A	Cyp3a11	440	309	A1488T	P496P	0.41255
CIT18	chr5	14681193	T	A	Pclo	31	31	T9708A	L3236L	0.5
CIT18	chr5	147303204	T	A	Cdx2	43	35	A661T	T221S	0.448718
CIT18	chr5	150744150	A	C	Pds5b	41	71	.	.	0.633929
CIT18	chr5	25290930	T	A	Kmt2c	14	19	.	.	0.575758
CIT18	chr5	30373943	T	A	Otof	61	56	.	.	0.478632
CIT18	chr5	30622166	T	A	Kcnk3	71	66	T559A	F187I	0.481752
CIT18	chr5	3595420	T	A	Rbm48	81	65	A263T	Q88L	0.445205
CIT18	chr5	67033252	T	A	Limch1	14	18	.	.	0.5625
CIT18	chr5	74966239	T	A	Gm6116	24	18	.	.	0.428571
CIT18	chr5	86119482	T	A	Uba6	31	44	.	.	0.586667
CIT18	chr5	87128379	T	A	Ugt2b5	359	350	A1035T	P345P	0.493653
CIT18	chr5	88327783	T	G	Prol1	30	29	.	.	0.491525
CIT18	chr5	89040321	T	A	Slc4a4	90	82	.	.	0.476744
CIT18	chr5	90284926	T	A	Ankrd17	15	12	.	.	0.444444
CIT18	chr6	108378378	G	T	Itpr1	23	34	.	.	0.596491
CIT18	chr6	111080288	T	G	Grm7	28	34	.	.	0.548387
CIT18	chr6	114706206	A	C	Atg7	69	45	A1394C	Q465P	0.394737
CIT18	chr6	116401908	A	T	Marchf8	23	26	.	.	0.530612
CIT18	chr6	116516592	A	T	Olfr212	525	69	A814T	S272C	0.116162
CIT18	chr6	121641268	A	T	A2m	63	52	.	.	0.452174
CIT18	chr6	122452700	G	T	Rimklb	111	62	.	.	0.358382
CIT18	chr6	125109505	A	G	Chd4	20	21	.	.	0.512195
CIT18	chr6	128887725	T	A	BC035044;Clec2i	14	15	.	.	0.517241
CIT18	chr6	130231718	A	T	Klra12;Klra15;Klra22;Klra7	48	20	.	.	0.294118
CIT18	chr6	13179921	T	A	Vwde	31	27	A3247T	T1083S	0.465517
CIT18	chr6	142490331	T	A	Ldhb	58	21	.	.	0.265823
CIT18	chr6	142697879	T	A	Abcc9	29	42	.	.	0.591549
CIT18	chr6	146194565	T	A	Itpr2	130	124	A6299T	E2100V	0.488189
CIT18	chr6	24118155	C	T	Slc13a1	8	15	.	.	0.652174
CIT18	chr6	24118157	A	G	Slc13a1	8	15	.	.	0.652174
CIT18	chr6	24796806	G	T	Spam1	166	145	G755T	W252L	0.466238
CIT18	chr6	29496438	C	A	Kcp	50	50	G1977T	Q659H	0.5
CIT18	chr6	34161636	T	C	Slc35b4	69	53	.	.	0.434426
CIT18	chr6	34364340	T	A	Akr1b8	67	61	.	.	0.476562
CIT18	chr6	3487296	T	A	Hepacam2	16	11	.	.	0.407407
CIT18	chr6	41035491	T	A	2210010C04Rik	200	160	.	.	0.444444
CIT18	chr6	47508411	A	T	Cul1	141	114	.	.	0.447059
CIT18	chr6	48481209	C	A	Sspo	13	19	.	.	0.59375
CIT18	chr6	49367865	G	C	Fam221a	19	27	.	.	0.586957
CIT18	chr6	50312745	T	A	Osbpl3	34	45	.	.	0.56962
CIT18	chr6	55060975	A	G	Gars	178	5	A918G	Q306Q	0.0273224
CIT18	chr6	67434612	A	T	Il23r	254	177	T1140A	P380P	0.410673
CIT18	chr6	67861160	T	G	4930515G16Rik;Rprl1	394	289	.	.	0.423133
CIT18	chr6	71219148	T	A	Smyd1	8	14	.	.	0.636364
CIT18	chr6	80808997	T	A	Lrrtm4	102	108	T1584A	Y528X	0.514286
CIT18	chr6	97247822	T	A	Lmod3	82	81	A1037T	Q346L	0.496933
CIT18	chr7	101502755	G	T	Pde2a	134	5	.	.	0.0359712
CIT18	chr7	10170873	T	A	Vmn2r52	175	123	A1038T	T346T	0.412752
CIT18	chr7	10364029	T	A	Vmn1r66;Vmn1r67	12	32	.	.	0.727273
CIT18	chr7	104671450	T	A	Olfr659	0	410	T747A	C249X	1
CIT18	chr7	106689216	T	A	Olfr694	0	402	A514T	R172W	1
CIT18	chr7	108066331	T	A	Olfr480	0	175	A376T	I126F	1
CIT18	chr7	113886711	T	A	Spon1	0	60	.	.	1
CIT18	chr7	11756409	T	A	Vmn1r73	393	115	T153A	T51T	0.226378
CIT18	chr7	120337316	T	C	Abca15	0	192	T603C	P201P	1
CIT18	chr7	126589324	T	A	Il27	1	111	A676T	R226W	0.991071
CIT18	chr7	126795601	T	A	Aldoa	0	63	.	.	1
CIT18	chr7	127811222	T	G	Stx1b	0	77	A295C	I99L	1
CIT18	chr7	131974340	C	A	Gpr26	104	50	C732A	S244R	0.324675
CIT18	chr7	133868260	T	A	Fank1	0	44	.	.	1
CIT18	chr7	140857506	C	A	Ric8a	14	11	C36A	T12T	0.44
CIT18	chr7	141192550	T	A	Hras	0	154	A182T	Q61L	1
CIT18	chr7	141213581	T	C	Lmntd2	0	22	.	.	1
CIT18	chr7	141276243	C	G	Cdhr5	0	64	.	.	1
CIT18	chr7	141816197	T	A	Muc5ac	1	54	.	.	0.981818
CIT18	chr7	142576524	T	A	H19	0	208	.	.	1
CIT18	chr7	143192492	T	C	Kcnq1	15	4	.	.	0.210526
CIT18	chr7	16723631	T	C	Ceacam9	92	114	T68C	L23P	0.553398
CIT18	chr7	17151486	T	A	Ceacam3	125	81	.	.	0.393204
CIT18	chr7	18724261	G	T	Psg22	500	110	.	.	0.180328
CIT18	chr7	18792805	C	A	Psg19	53	55	.	.	0.509259
CIT18	chr7	26835348	T	C	Cyp2a5	88	58	.	.	0.39726
CIT18	chr7	29260528	T	A	Spint2	2	8	.	.	0.8
CIT18	chr7	30649937	C	A	Rbm42	85	64	.	.	0.42953
CIT18	chr7	3162218	C	A	AU018091	37	19	G663T	L221L	0.339286
CIT18	chr7	34240435	C	A	Garre1	26	28	.	.	0.518519
CIT18	chr7	41289543	T	A	Gm5592	528	230	T2248A	Y750N	0.30343
CIT18	chr7	4238899	T	A	Lilra5	74	62	.	.	0.455882
CIT18	chr7	44509086	T	A	Mybpc2	56	49	A2071T	T691S	0.466667
CIT18	chr7	44535852	C	G	Pold1	58	42	.	.	0.42
CIT18	chr7	46104472	T	A	Abcc8	0	24	.	.	1
CIT18	chr7	4759993	T	A	Fam71e2	167	145	.	.	0.464744
CIT18	chr7	6963465	T	A	Usp29	131	105	T2306A	V769E	0.444915
CIT18	chr7	73774926	T	A	Fam174b	0	84	.	.	1
CIT18	chr7	79838652	T	A	Anpep	0	40	A1429T	S477C	1
CIT18	chr7	82306824	T	A	Sh3gl3	0	176	T666A	R222R	1
CIT18	chr8	104422302	T	A	Dync1li2	76	93	A1363T	T455S	0.550296
CIT18	chr8	110592733	G	C	Hydin	89	5	G13267C	E4423Q	0.0531915
CIT18	chr8	111505923	C	T	Wdr59	91	59	G73A	D25N	0.393333
CIT18	chr8	114874509	T	G	Wwox	21	23	.	.	0.522727
CIT18	chr8	119822695	T	A	Cotl1	34	49	A277T	K93X	0.590361
CIT18	chr8	121753402	T	A	Jph3	24	41	T818A	L273Q	0.630769
CIT18	chr8	13045986	T	A	F10	35	30	.	.	0.461538
CIT18	chr8	13471483	C	T	Gas6	56	5	G1265A	G422D	0.0819672
CIT18	chr8	14773356	T	A	Dlgap2	80	85	T1577A	L526Q	0.515152
CIT18	chr8	15041648	T	A	BB014433	64	77	.	.	0.546099
CIT18	chr8	16158344	A	C	Csmd1	23	21	.	.	0.477273
CIT18	chr8	22668719	G	A	Ikbkb	52	6	C1543T	R515W	0.103448
CIT18	chr8	25201137	T	A	Tacc1	59	54	A149T	K50I	0.477876
CIT18	chr8	31112059	A	G	Rnf122	49	36	.	.	0.423529
CIT18	chr8	33689505	C	A	Gsr	21	14	.	.	0.4
CIT18	chr8	4741821	T	A	Shcbp1	93	77	.	.	0.452941
CIT18	chr8	56547420	T	A	Cep44	257	190	A57T	S19S	0.425056
CIT18	chr8	64594956	C	T	Cpe	303	20	G1273A	A425T	0.0619195
CIT18	chr8	71671492	T	A	Unc13a	9	10	.	.	0.526316
CIT18	chr8	72488267	T	A	Slc35e1	20	13	.	.	0.393939
CIT18	chr8	83355849	T	A	Mgat4d	38	40	.	.	0.512821
CIT18	chr8	85738318	T	A	Itfg1	23	18	.	.	0.439024
CIT18	chr9	105076916	G	T	Mrpl3	12	11	.	.	0.478261
CIT18	chr9	107931555	G	A	Actl11	64	64	G3076A	A1026T	0.5
CIT18	chr9	107993003	A	T	Cdhr4	107	79	A206T	H69L	0.424731
CIT18	chr9	110895726	A	T	Als2cl	72	54	A2267T	H756L	0.428571
CIT18	chr9	113890159	A	T	Clasp2	25	39	.	.	0.609375
CIT18	chr9	118560906	A	T	Golga4	29	32	.	.	0.52459
CIT18	chr9	119195571	A	T	Slc22a13	15	18	.	.	0.545455
CIT18	chr9	119633722	A	T	Scn10a	37	23	.	.	0.383333
CIT18	chr9	121915980	C	T	Cyp8b1	30	36	G285A	A95A	0.545455
CIT18	chr9	122984857	A	T	Kif15	90	70	A1156T	R386W	0.4375
CIT18	chr9	14886426	A	C	Izumo1r	7	6	.	.	0.461538
CIT18	chr9	21747247	A	T	Ldlr	41	40	A2338T	K780X	0.493827
CIT18	chr9	27041562	A	G	Ncapd3	70	100	.	.	0.588235
CIT18	chr9	31316275	A	C	Prdm10	52	46	A175C	T59P	0.469388
CIT18	chr9	38736292	A	T	Vwa5a	10	15	.	.	0.6
CIT18	chr9	39047216	A	T	Olfr936	171	164	T202A	C68S	0.489552
CIT18	chr9	39238126	A	G	Olfr1537	269	229	T306C	A102A	0.459839
CIT18	chr9	39550310	A	T	Olfr958	93	76	T560A	L187X	0.449704
CIT18	chr9	44384606	A	T	Hyou1	97	70	.	.	0.419162
CIT18	chr9	46298584	A	T	Bud13	7	19	.	.	0.730769
CIT18	chr9	49544783	A	T	Ncam1	50	41	T1534A	Y512N	0.450549
CIT18	chr9	53510060	T	C	Atm	15	25	.	.	0.625
CIT18	chr9	57531682	C	A	Cox5a	636	33	C341A	P114H	0.0493274
CIT18	chr9	62432421	A	G	Coro2b	27	19	T419C	V140A	0.413043
CIT18	chr9	64842768	C	A	Dennd4a	29	19	.	.	0.395833
CIT18	chr9	65130666	C	T	Igdcc4	49	49	C2328T	T776T	0.5
CIT18	chr9	71285381	A	C	Aldh1a2	29	28	.	.	0.491228
CIT18	chr9	75594962	T	C	Tmod2	149	33	A242G	K81R	0.181319
CIT18	chr9	78367960	A	T	Dppa5a	219	94	.	.	0.300319
CIT18	chr9	78464891	G	T	Mto1	69	65	G1642T	D548Y	0.485075
CIT18	chr9	83853124	A	C	Ttk	409	17	A1262C	K421T	0.0399061
CIT18	chr9	88582232	A	T	Trim43a	100	98	A195T	I65I	0.494949
CIT18	chr9	89175443	A	T	4930579C12Rik	78	69	.	.	0.469388
CIT18	chr9	90189835	A	G	Adamts7	16	18	.	.	0.529412
CIT18	chr9	98992200	A	G	Faim	476	319	A78G	T26T	0.401258
CIT18	chr9	99581946	A	G	Dbr1	16	18	.	.	0.529412
CIT18	chrX	100612859	T	C	Arr3	0	77	.	.	1
CIT18	chrX	102909557	T	A	1700011M02Rik	0	102	.	.	1
CIT18	chrX	105984515	T	A	Magt1	0	42	.	.	1
CIT18	chrX	108759931	A	G	Brwd3	153	24	T3259C	W1087R	0.135593
CIT18	chrX	134549684	C	A	Btk	0	10	.	.	1
CIT18	chrX	45092421	T	A	Prr32	0	228	T632A	M211K	1
CIT18	chrX	49497798	T	A	Arhgap36	0	193	T1307A	L436Q	1
CIT18	chrX	60018840	T	A	F9	0	16	.	.	1
CIT18	chrX	7627958	A	T	Cacna1f	0	87	A3910T	M1304L	1
CIT18	chrX	78127061	T	G	Gm5938	0	129	T212G	L71W	1
CIT18	chrX	8589016	A	T	Ssxb3	0	137	.	.	1
CIT19	chr1	130883226	T	A	Il24	17	11	.	.	0.392857
CIT19	chr1	139170378	G	T	Dennd1b	19	21	.	.	0.525
CIT19	chr1	161859454	T	A	Suco	82	76	A336T	T112T	0.481013
CIT19	chr1	164053971	C	A	Sele	58	42	C1646A	S549Y	0.42
CIT19	chr1	192741428	T	A	Hhat	15	15	.	.	0.5
CIT19	chr1	20288167	T	A	Pkhd1	40	41	.	.	0.506173
CIT19	chr1	43049625	T	A	Tgfbrap1	25	33	.	.	0.568966
CIT19	chr1	46325705	C	A	Dnah7b	134	124	.	.	0.48062
CIT19	chr1	53181701	T	A	1700019A02Rik	20	19	.	.	0.487179
CIT19	chr1	74385089	C	A	Slc11a1	30	25	.	.	0.454545
CIT19	chr1	74904738	G	T	Cfap65	43	54	C4613A	P1538H	0.556701
CIT19	chr1	82657085	C	A	Col4a3	45	42	.	.	0.482759
CIT19	chr1	92886745	T	A	Ankmy1	35	36	A1039T	K347X	0.507042
CIT19	chr1	93408176	T	A	Hdlbp	45	42	A3804T	R1268R	0.482759
CIT19	chr10	126991668	A	G	Ctdsp2	84	54	A202G	I68V	0.391304
CIT19	chr10	127176730	G	T	Slc26a10	31	44	.	.	0.586667
CIT19	chr10	128798993	G	A	Mmp19	81	73	G1261A	V421I	0.474026
CIT19	chr10	130018311	A	T	Olfr820	71	51	.	.	0.418033
CIT19	chr10	45342991	G	T	Bves	51	24	.	.	0.32
CIT19	chr10	51722925	A	C	Rfx6	138	140	.	.	0.503597
CIT19	chr10	67225978	A	T	Jmjd1c	51	44	A3566T	N1189I	0.463158
CIT19	chr10	6849824	G	T	Oprm1	86	111	G1177T	E393X	0.563452
[truncated: 1,696 more rows]
